# Supplementary material for: Comparative genomics reveals the distinct evolutionary trajectories of the robust and complex coral lineages
Source: Genome Biol. 2018 Nov 2;19:175. doi: 10.1186/s13059-018-1552-8 (PMC6214176; doi:10.1186/s13059-018-1552-8)
Supplement: Supplementary file 2 — Table S2. Sequencing libraries used for genome assembly and annotation. Table S3. Overview of genome assembly statistics for cnidarian genomes. Table S4 Mitochodrial genome identification and GC content. Table S5. De novo annotated repeat content data for various cnidarian genomes. Table S6. Comparison of gene model statistics amongst cnidarians. Table S7. Numbers of genes giving significant matches with proteins in the NR database. Table S8. Percentages of Core Eukaryotic Genes (CEGs) identified with CEGMA and BUSCO analyses for genome assembly and predicted transcripts. Table S9. Summary of SwissProt annotation data. Table S10. Summary of PFAM-A domain annotation data. Table S11. Distribution of genes assigned with KEGG K numbers. Table S12. Numbers of syntenic orthologous genes identified from selected species pairs. Table S13. Gene identifiers of HOX-related genes, other homeobox genes and linked genes. Table S14. Unique PFAM-A domains identified from coral versus anemone and complex versus robust coral comparisons. Table S15. Significantly expanded PFAM-A domains from coral versus anemone comparison. Table S16. Significantly expanded PFAM-A domains from complex versus robust coral comparison. Table S17. HSP20 domain containing genes in cnidarians. Table S18. Full list of genes involved in histidine biosynthesis identified in all species included in this study. Table S19. Conserved syntenic orthologs for histidine biosynthesis genes and their neighbouring genes amongst the eight cnidarians. Table S20. Sources of ATP phosphoribosyltransferase (K00765) data used for phylogeny construction. Table S21. Sources of Imidazoleglycerol-phosphate dehydratase (K01693, intronless) data used for phylogeny construction. Table S22. Histidine biosynthesis genes identified in additional anthozoan species. Table S23. Histidine biosynthesis genes identified in additional transcriptome data. Table S24. Identification of functional residues in putative histidine biosynthesis protein [file 13059_2018_1552_MOESM2_ESM.xlsx]

## Sheet: S2
Table S2: Sequencing libraries used for genome assembly and annotation
Sample type	Library type	Read pairs ( X106)			Library size (Gb)
		Galaxea	Fungia	Goniastrea	Galaxea	Fungia	Goniastrea
Genomic DNA*	Paired-end 250bp	152	147.5	141.2	45.6	44.2	42.4
	Paired-end 600bp		165.7	168.7		49.6	50.6
	Mate-pair 3Kb	70.7	88.1	78.8	21.2	26.4	23.6
	Mate-pair 6Kb	50.5	37.9	79.3	15.1	11.4	23.8
	Mate-pair 9/10 Kb		92.7	132.6		27.8	39.8
	Mate-pair 15 Kb		40.5	34.7		12.2	10.4
Transcriptome**	Paired-end	215.7	213	205.5	43.2	42.6	41.1
* The species sample codes for genomic libaries are 13223, 13222, 13990 for Galaxea, Fungia and Goniastrea respectively
**The species sample codes for transcriptome libraries are 13976, 13977, 13978 for Galaxea, Fungia and Goniastrea respectively

## Sheet: S3
Table S3: Overview of genome assembly statistics for cnidarian genomes
		Complex Corals				Robust Corals		Sea Anemone
		A.digitifera	A.millepora	Galaxea	Porites	Fungia	Goniastrea	Nematostella	Aiptasia
Genome size (Mb)	Estimated	420*		540	560	700	860	450*	260*
	Assembled	447	386	334	552	606	764	356	258
SNP rate (%)				1.26582	1.72414	1.19048	0.892857	0.8
No. scaffolds		2420	3876	11269	2975	7424	5396	10804	5065
Scaffold size (Kb)	N50	483	494	87	660	323	518	472	440
	Median	63	13	9	36	13	26	6	2
	Mean	184	99	29	185	81	141	33	50
	Largest	2549	3800	874	3122	1804	2896	3256	2343
gap(Ns)%		15.24	9.72	2.2	8.72	13.07	10.67	16.61	17.81
GC%		39.04	38.85	39.43	39.05	38.41	39.29	40.64	36.33
* Estimated by flow cytometry

## Sheet: S4
Table S4: Mitochodrial genome identification and GC content
(a) Mitochodrial scaffolds identified from blast search in assembled coral genomes used in the present study
species	query.id*	query.length	query.start	query.end	subject.id	subject.length	subject.start	subject.end	evalue	bit.score	alignment.length	% identity	identical	mismatches	gap.opens	gaps
A.digitifera	Acropora_digitifera_acc_NC_022830.1	18479	1	12167	NW_015442798.1	18242	6080	18242	0	22310	12167	99.77	12139	24	4	4
			12399	18479			1	6079	0	11167	6083	99.819	6072	5	4	6
A.millepora	Acropora_digitifera_acc_NC_022830.1	18479	1	12214	xfSxmito	18338	1	12212	0	22415	12214	99.8	12189	23	2	2
			12283	12328			12167	12212	8.8e-14	86.1	46	100	46	0	0	0
			13097	18479			12957	18338	0	9901	5383	99.87	5376	6	1	1
Galaxea	Galaxea_fascicularis_gi_1011056324	18751	1	5549	xfSc0003461	7466	1918	7466	0	10248	5549	100	5549	0	0	0
			5543	8058	xfSc0006138	2516	1	2516	0	4647	2516	100	2516	0	0	0
			8051	9912	xfSc0006624	1862	1862	1	0	3439	1862	100	1862	0	0	0
			9904	13142	xfSc0005703	3239	1	3239	0	5954	3239	99.85	3234	5	0	0
			13133	16842	xfSc0005335	3710	3710	1	0	6841	3710	99.95	3708	2	0	0
			16835	18751	xfSc0003461	7466	1	1917	0	3530	1917	99.9	1915	2	0	0
Porites	Porites_lutea_acc_NC_029695.1	18646	1	12039	xfSc0001033	18067	6027	18067	0	21991	12041	99.64	11997	42	2	2
			12591	18646			1	6026	0	10912	6056	99.27	6012	14	1	30
Fungia	Montastraea_annularis_acc_NC_007224.1	16138	1	80	xfSc0001096	15752	2162	2241	8.9e-31	143	80	98.75	79	1	0	0
			164	10059			2246	12142	0	16923	9902	97.54	9658	233	8	11
			10123	10903			12136	12916	0	1299	781	96.67	755	26	0	0
			10634	10665			13292	13323	9.22e-06	60.2	32	100	32	0	0	0
			10868	13059			13563	15752	0	3714	2192	97.26	2132	58	1	2
			14050	15238			1	1165	0	1648	1191	92.02	1096	67	13	28
Goniastrea	Montastraea_annularis_acc_NC_007224.1	16138	199	6297	xfSc0001325	16282	10171	16282	0	6776	6146	86.79	5334	731	53	81
			6301	8957			1	2657	0	2990	2659	86.99	2313	342	3	4
			9084	9986			2852	3759	0	1151	914	89.72	820	77	13	17
			9084	9136			2797	2849	7.25e-11	76.8	53	92.45	49	4	0	0
			10123	10903			3759	4539	0	817	781	85.53	668	113	0	0
			10905	13543			4665	7295	0	3410	2641	90.04	2378	251	9	12
* query.id is named by species name and the corresponding NCBI accession number
(b) GC content of mitochondrial genomes of robust and complex corals used in Figure S2
Lineage	Species	Accession**	Length	%GC
Robusta	Polycyathus sp.	NC_015642.1	15357	29.0942
	Fungia sp.		16282	29.7508
	Stylophora pistillata	NC_011162.1	17177	29.8789
	Pocillopora eydouxi	NC_009798.1	17422	30.1056
	Pocillopora damicornis	NC_009797.1	17415	30.1292
	Seriatopora hystrix	NC_010244.2	17059	30.1343
	Seriatopora caliendrum	NC_010245.2	17010	30.3036
	Madrepora oculata	NC_018364.1	15841	30.3239
	Madracis myriaster	NC_011160.1	16951	31.6814
	Astrangia sp.	NC_008161.1	14853	31.8993
	Platygyra carnosa	NC_020049.1	16463	32.9891
	Montastraea franksi	NC_007225.1	16137	33.5502
	Goniastrea aspera		15752	33.5513
	Colpophyllia natans	NC_008162.1	16906	33.568
	Montastraea annularis	NC_007224.1	16138	33.5729
	Montastraea faveolata	NC_007226.1	16138	33.5853
	Mussa angulosa	NC_008163.1	17245	33.7065
	Solenosmilia variabilis	NC_025472.1	15968	34.6756
	Desmophyllum pertusum	NC_015143.1	16150	34.8731
Complexa	Porites okinawensis	NC_015644.1	18647	36.2042
	Porites rus	NC_027526.1	18647	36.2257
	Porites lobata	NC_030186.1	18647	36.2364
	Porites lutea	NC_029695.1	18646	36.2598
	Porites porites	NC_008166.1	18648	36.272
	Pseudosiderastrea tayami	NC_026531.1	19475	36.2721
	Porites panamensis	NC_024182.1	18628	36.2841
	Pseudosiderastrea formosa	NC_026530.1	19475	36.303
	Porites lutea		18067	36.3113
	Siderastrea radians	NC_008167.1	19387	36.8649
	Turbinaria peltata	NC_024671.1	18966	37.0189
	Goniopora columna	NC_015643.1	18766	37.1043
	Tubastraea tagusensis	NC_030352.1	19094	37.1517
	Tubastraea coccinea	NC_026025.1	19070	37.247
	Dendrophyllia arbuscula	NC_027590.1	19069	37.3014
	Dendrophyllia cribrosa	NC_026026.1	19072	37.3427
	Astreopora explanata	NC_024090.1	18106	37.8107
	Fungiacyathus stephanus	NC_015640.1	19381	37.8225
	Astreopora myriophthalma	NC_024092.1	18106	37.8549
	Acropora millepora		18338	37.9107
	Acropora yongei	NC_022829.1	18342	37.9512
	Acropora tenuis	NC_003522.1	18338	37.9594
	Acropora digitifera		18242	37.9673
	Acropora florida	NC_022828.1	18365	38.0506
	Acropora nasuta	NC_022831.1	18481	38.1094
	Acropora aspera	NC_022827.1	18479	38.1189
	Acropora humilis	NC_022823.1	18479	38.1298
	Acropora robusta	NC_022833.1	18480	38.1331
	Acropora muricata	NC_022824.1	18481	38.1365
	Acropora digitifera	NC_022830.1	18479	38.1406
	Acropora hyacinthus	NC_022826.1	18566	38.145
	Acropora divaricata	NC_022832.1	18481	38.1527
	Acropora horrida	NC_022825.1	18480	38.2035
	Isopora togianensis	NC_024089.1	18637	38.2411
	Galaxea fascicularis		18793	38.2483
	Isopora palifera	NC_024091.1	18725	38.2697
	Acropora aculeus	NC_029251.1	18528	38.2772
	Galaxea fascicularis	NC_029696.1	18751	38.3393
	Anacropora matthai	NC_006898.1	17888	38.3777
	Montipora cactus	NC_006902.1	17887	38.4022
	Agaricia humilis	NC_008160.1	18735	40.4003
	Pavona clavus	NC_008165.1	18315	40.5078
	Pavona decussata	NC_026527.1	18378	40.7335
** Accession: NCBI accession number
Species names shown in bold repesent corals whose mitochodrial genomes were identified in Table S4 (a)

## Sheet: S5
Table S5: De novo annotated repeat content data for various cnidarian genomes
		Complex coral				Robust coral		Sea anemone
		A.digitifera	A.millepora	Galaxea	Porites	Fungia	Goniastrea	Nematostella	Aiptasia
total length (Mb)		447	386	334	552	606	764	356	258
bases masked (Mb)		137	126	105	203	226	342	105	52
% bases masked		30.76	32.62	31.71	36.94	37.36	44.77	29.61	20.37
Interspersed repeats (%)	Total	29.64	31.59	30.41	35.71	35.59	42.91	25.44	19.02
	SINEs	1.16	1.1	1.21	0.58	1.39	1.4	0.98	0.3
	LINEs	4.59	4.52	4.09	3.2	2.03	3.9	2.05	1.23
	LTR elements	1.98	2.04	0.9	1.09	0.83	1.76	1.63	0.41
	DNA elements	5.88	6.89	6.69	9.36	9.4	10.08	14.45	3.56
	Unclassified	16.02	17.05	17.53	21.49	21.95	25.78	6.34	13.53
Other repeats (%)	Satellites	0.1	0.14	0.16	0.05	0.08	0.49	2.51	0.06
	Simple repeats	0.86	0.77	1.03	1.07	1.58	1.24	1.37	1.12
	Low complexity	0.1	0.12	0.12	0.13	0.13	0.08	0.09	0.19

## Sheet: S6
Table S6: Comparison of gene model statistics among cnidarians
		A.digitifera	A.millepora	Galaxea	Porites	Fungia	Goniastrea	Nematostella	Aiptasia
No. Genes		26060	26622	22418	31126	38209	35901	24439	29269
Complete CDS		24421	18312	17798	25854	30578	24932	13244	24850
Gene (bp)	mean	8756.49	7172.85	7820.51	8212.18	6555.01	8072.69	4610.29	6762.42
	maximum	198686	125838	131794	143011	150466	162044	97791	99013
mRNA (bp)	mean	1900.32	1818.04	1906.07	1807.16	1474.34	1442.96	1169.72	2612.19
	max	27997	39657	41168	52230	41480	43559	33620	65047
Mean No. exons per mRNA		6.45879	7.06089	7.41306	6.5657	5.88576	6.04916	5.3359	7.36069
Exon (bp)	mean	294.222	257.48	257.123	275.242	250.493	238.538	219.216	354.884
	max	13658	15618	14695	12544	17996	14019	33055	20689
Intron (bp)	mean	1175.21	883.502	922.249	1150.8	1039.89	1313.04	793.323	652.48
	max	99910	34027	30783	37855	26803	34467	48615	69733

## Sheet: S7
Table S7: Numbers of genes giving significant matches with proteins in the NR database
	Galaxea	Fungia	Goniastrea
Number of genes	22418	38209	35901
with NR hit (E-value < 1E-05)	20685	34923	34046
best hit from cnidarian proteins	17739	29672	29664
% hit	92.2696	91.3999	94.833

## Sheet: S8
Table S8: Percentages of Core Eukaryotic Genes (CEGs) identified with CEGMA and BUSCO analyses for genome assembly and predicted transcripts
(a) Genome assembly CEGMA (n=248)					(b) Predicted transcrpts CEGMA (n=248)
	% of full represented	% of partially represented	% of missing			% of full represented	% of partially represented	% of missing
A.digitifera	47.98	37	15		A.digitifera	73.79	15	11
A.millepora	65.32	29	6		A.millepora	92.34	4	4
Galaxea	60.89	27	12		Galaxea	85.89	8	6
Porites	63.71	31	6		Porites	91.13	7	2
Fungia	56.85	35	8		Fungia	81.05	11	8
Goniastrea	44.76	38	18		Goniastrea	79.03	13	8
Nematostella	72.58	23	5		Nematostella	87.5	10	3
Aiptasia	71.77	18	10		Aiptasia	84.68	8	7
(c) Genome assembly BUSCO (n=429)					(d) Predicted transcrpts BUSCO (n=429)
	% of full represented	% of partially represented	% of missing			% of full represented	% of partially represented	% of missing
A.digitifera	41	13	45		A.digitifera	71	12	15
A.millepora	63	9	27		A.millepora	83	5	11
Galaxea	58	13	27		Galaxea	78	8	13
Porites	68	9	22		Porites	83	5	11
Fungia	65	12	22		Fungia	76	13	10
Goniastrea	68	8	23		Goniastrea	79	8	12
Nematostella	67	11	20		Nematostella	82	7	10
Aiptasia	63	12	24		Aiptasia	79	6	14
Numbers in tables may not add to 100 due to rounding

## Sheet: S9
Table S9: Summary of SwissProt annotation data
	A.digitifera	A.millepora	Galaxea	Porites	Fungia	Goniastrea	Nematostella	Aiptasia
No.Genes	26020	26622	22418	31126	38209	35901	24439	29269
No.hits	18285	16235	15572	21004	24637	21812	18693	18926
% hits	70.2729	60.9834	69.462	67.4806	64.4796	60.756	76.4884	64.6623
No.flCDS*	8002	8469	7989	10245	10849	9962	8395	8775
* full length coding sequence (flCDS) requires target coverage >=60%

## Sheet: S10
Table S10: Summary of PFAM-A domain annotation data
	A.digitifera	A.millepora	Galaxea	Porites	Fungia	Goniastrea	Nematostella	Aiptasia
No. Genes	26060	26622	22418	31126	38209	35901	24439	29269
No. Genes with PFAM-A domains	18682	16992	15477	21225	25309	22839	17273	19462
% Genes with PFAM-A domains	71.6884	63.8269	69.0383	68.1906	66.2383	63.6166	70.678	66.4936
No. Unique PFAM-A domains	4491	4690	4621	4859	4980	4713	4690	4715

## Sheet: S11
Table S11: Distribution of genes assigned with KEGG K numbers
	A.digitifera	A.millepora	Galaxea	Porites	Fungia	Goniastrea	Nematostella	Aiptasia
No. Genes	26060	26622	22418	31126	38209	35901	24439	29269
No. Genes assigned K number	14550	12909	12658	17175	20214	17690	14908	15027
% K genes	55.8327	48.49	56.4636	55.179	52.9038	49.2744	61.0009	51.341

[truncated: 13 more sheets: S12, S13, S14, S15, S16, S17, S18, S19, S20, S21, S22, S23, S24]
