# Supplementary material for: Comparative genomics reveals the distinct evolutionary trajectories of the robust and complex coral lineages
Source: Genome Biol. 2018 Nov 2;19:175. doi: 10.1186/s13059-018-1552-8 (PMC6214176; doi:10.1186/s13059-018-1552-8)
Supplement: Supplementary file 4 — Hox protein sequences used for construction of the phylogeny shown in Additional file 3: Figure S5. (FASTA 11 kb) [file 13059_2018_1552_MOESM4_ESM.fasta]

>XP_015773681.1
MMDDWRYRMPAPHLTATITPHHHGLDFGRTMPLRHPPNIPSPPQSYFPFSATHPTLGVSP
ISVASGHGSRREHINSPSSPPFSSPQSQIPSNESTRAQNAEKKRWQTANYRWMFTKRKAS
NASEKEETNSEKKRESQAPASNKKRFTFTQRQLVELEKEFHFSKYLTRTRRIEIASNLDL
TETQIKIWFQNRRMKWKRELKESIRKQGIPEPTGGHFNTNFHQSFPRSLRDSAPSYQQNS
EIFFNALHLNIFPTIYHFNSQTFKNALSGLNIELQMHMFEYG
>XP_015773665.1
MLLRVKMSGPNKSYSTNMAHPAFYANSAEIYAQQYTSQLSSTFERQISLTGNYFPFLEVT
SRRLTHQNLCAPQARRMSNTADARQVTSSHHTTPIPDYLLQPIYPWMKSKKGGKAAFGFG
QRQDKRHRTSYTNKQLLELEKEFHFNKYLCSSRRSEIAKTLSLSERQVKIWFQNRRMKMK
KDEKLSDSLGKSDEMPDHESHSMGCSPLCHSPPVPQQAKNVYL
>XP_015773667.1
MDCFYQGSRLRESAYYNSPPLIYGYGMPTYCSRQFFSPISRNSEINTSRGNTGSRGASPS
SQNVPNLMTISESNSSPASTASHTPPESPTDCTTETHQSTSKEASEDSGNSVKDTSESEE
KTDGEDDKDVPWHYKQPFKHRRRVAYTRNQILELEKEFHFTRYLTKERRSEMSTMLKLSE
RQIKIWFQNRRMKWKKDNKPVIPTSRGMRRGCTR
>XP_015780821.1
MDQQPSIQSSSQAKSRGDENRDSNDNSSEHEETATRTTKQVYPWMTEFRTKGTPVEKADA
DKNRTTYSTRQLVELEKEFHYNRYLCRPRRIEIAQTLGLTEKQVKIWFQNRRMKWKKENK
VVEKALGNEIQERLRQLSNQNPNGFGSLSMNNINIHTNSMSEVTSISQQVRGNHGFSSNF
GGGFELQRLWSQTPLQHFNSF
>XP_015780820.1
MEQRLKTQPCNAEWLSHDGGDSSASVSDLSASAKSPLLSSTEREESIGSPVKSASPEVYP
WMKELRSKGKLKEKDADKNRTIYSTRQLVELEKEFLYDKYLCRPRRIEIALSLGLTEKQV
KIWFQNRRMKWKKEATRVEKALKNEIKERLKQLGAKNSNGFGSLSMQNDIDSFSSIYNER
NSSNNQQEIANDLLSPSHIGGSELQRRSLEPGFSFL
>XP_015763498.1
MSSSFYIESLIQSSKPKTAVAEARHSYEATVPCSCCWTPSQSEASGLCQLCIPPSASAVH
PFLHAVRGAAISEASSLYSAKEFLKAEHAHLSPHYPSTEEERLRLVSYVSRADPGNNMNR
VVVNSRSKRIRTAYTSMQLLELEKEFSQNRYLSRLRRIQIAALLDLSEKQVKIWFQNRRV
KWKKDKKAAQHPITDNAQSPLSPSS
>1.2.1567.m1
MYWKPASLLLSFEIHLFASLTCKICSFNRCFLSATLLGKLKEKDADKNRTIYSTRQLVEL
EKEFLYDKYLCRPRRIEIALSLGLTEKQVKIWFQNRRMKWKKEATRVEKALKNEIKERLK
QLGAKNSNGFGSLSMQNDIDSFSTIYNERNGSNNQQEIANDLLSPSHIGGSDLQRRSLEP
GFSFL
>1.2.1566.m1
KKAQWTTILCCSQIEHRGQKTGSFCIVYYQKQIHLAQTLPFQKDSGMDQQPSIQSSSQAK
SRGDENRDSNDNSSEHEETATRTTKQVYPWMTEFRTKGTPVEKADADKNRTTYSTRQLVE
LEKEFHYNRYLCRPRRIEIAQSLGLTEKQVKIWFQNRRMKWKKENKVVEKALGNEIQERL
RQLSNQNPNGFGSLSMNNINIHTNSISEVTSISQQVRGNHGFSSNFGGGFELQRLWSQTP
LQHFNSF
>1.2.1570.m1
MDCFYQGSRLRESAYYNSPPLIYGYGMPTYCSRQFFSPISRNSEINTSRGNTGSRGASPS
SQNVPNLMTISESNSSPASTASHTPPESPTDCTTETHQSTSKEASEDSGNSVKDTSESEE
KTDGEDDKDVPWHYKQPFKHRRRVAYTRNQILELEKEFHFTRYLTKERRSEMSTMLKLSE
RQIKIWFQNRRMKWKKDNKPVIPTSRGMRRGCTR
>1.2.1571.m1
LSSTFERQISLTGNYFPFLEVTSRRLTHQNLCAPQARRLSNTADARQVTSSHHTTPIPDY
LLQPIYPWMKSKKGGKAAFGFGQRQGKRHRTSYTNKQLLELEKEFHFNKYLCSSRRSEIA
KTLSLSERQVKIWFQNRRMKMKKDEKLSDSLGKSDEMPDHESHSMGCSPLCHSPPVPHQA
KNVYL
>1.2.1577.m1
MDQRHDSLASNASEKEETNSEKKRESQAPASNKKRFTFTQRQLVELEKEFHFSKYLTRTR
RIEIASNLDLTETQIKIWFQNRRMKWKRELKESIRKQGIPEPTGGHFNTNFHQSFPLSIR
DSAPSYQQNSEIFLQRPTPQYFPNYLSL
>1.2.12448.m1
LIAASQVTAQLIGCPRTRVNMSSSFYIESLIQSSKPKTAVAEARHSYEPAVPCSCCWTPS
QSEASGLCQLCIPPSASAVHPFLHAVRGAAISEASSLYSAKEFLKAEHAHLSPHYPSTEE
ERLRLVSYVSRADPGNNMNRVVVNSRSKRIRTAYTSMQLLELEKEFSQNRYLSRLRRIQI
AALLDLSEKQVKIWFQNRRVKWKKDKKAAQHPITDNAQSPLSPSS
>1.2.12445.m1
MDRFINNRLPYPTCAQPTISTNNSFSQAYTNRTSSTANQQAAIPRYGHQAPLDWSTSLLP
DICNSYTGQSHSYVESLNSTLPSNETRTYHNNMRVLQETQPLPSQNAAGKETPRGRGRQS
WSSARVRSRARTAYTTRQQLELEKEFLFSRYITRARRIELATFLSLSEKHIKIWFQNRRM
KLKKNEATFESSKASPNEIRRLYNMVDE
>gfas1.m1.4550.m1
MDRFYNSALTYPIHVQPAFYTNGHGSAANQYTPAPRYNQTTPEQVPLDWNIPFLPELASS
RSVDPQSHLHDISSALPSQTIRAYHNGSRAFTGADSLFCTSSAAEERPRGRGRESWSSAT
VRSRARTAYTTRQQVELEKEFLFSRYITRARRIELAKSLSLSEKHIKIWFQNRRMKMKKS
ETSFESGKTSPNEIRRLYNMADE
>gfas1.m1.4539.m1
MSSSFYIESLIQSSKPKTTISETRHSFEPTVPCSCCWTPSQSEASGLCQLCIPPTSAVHP
FLHVRGAALPDASSLYTKEFLKAEHAHLSSRYPSTEEDRLRLVSYVSRAEPTNVSRGNSR
SKRIRTAYTSMQLLELEKEFSQNRYLSRLRRIQIAALLDLSEKQVKIWFQNRRVKWKKDK
KAAQHQVTESAQSPLSPSS
>gfas1.m1.13638.m1
MIDEWRYSMPAPHLTAFPPHYHGFDFGRTMPLRHPPNGGNPSMNISSPPQSFLRFPHPLG
PSPIPVPNRELSVSPSSLPFSSFQSQPPSNETVKAQNAEKKRWQTANYRWMFTKRKASSG
SDKEETNKEKKRAETTQSNKKRFTFTQRQLVELEKEFHFSKYLTRTRRIEIASNLDLTET
QIKIWFQNRRMKWNRELKESIRKQEVNEPNGGHFNTRFHQGFQRSARDSAPTYQQNPEIF
VQRPTPQYFPNYLPL
>gfas1.m1.13647.m1
LLGQRQAKRHRTSYTNKQLLELEKEFHFNKYLCSSRRSEIAKTLSLSERQVKIWFQNRRM
KWKKDEKLNDPLGKEQFNSVRESHNHGHHMACSALCHSPPVPQAHQTENLYL
>gfas1.m1.13639.m1
MDCFHQASRIAQPAYFNSTPLMYGYGMPTYYSTQFFSLGRSSEIRRPPVSSGSPLFLGES
APTTVTSSEGNSSPLSTASPSPPESPSESSAELSHKTACSREANDEPCQSAKDASESEEK
TDGEDDKDVPWHYKQPFKHRRRVAYTRNQILELEKEFHFTRYLTKERRSEMSAMLQLSER
QIKIWFQNRRMKWKKDNKPVIPTSRGMRRGCTR
>gfas1.m1.13632.m1
MEQELSTHGCQAKPKSDGDTESNVTSAESGSIGNENSCERLETASSPTEPTSPEEKAQEI
YPWMKEFRSKGTQQEKDDKNRTIYSTRQLVELEKEFHYNKYLCRPRRIEIAQSLGLTEKQ
VKIWFQNRRMKWKKETKVVEKALENEIQERVKQLSAQNPNGFGSLTMMNNINIHPNSFTE
VNSIQQVRGSYGFSSPMQSYNGGFTDRQRLWNQRPLEHFNSY
>gasp1.m3.12180.m1
MIFKQSCGQVMPKANTRCCQGKNDTAEQPDVPSPLNSCKENSCDSLEDEAANSPKQPAST
ESNAQEIYPWMKEFRSKGAPQEKDDKLNRTIYSTRQLVELEKEFHYNKYLCRPRRIEIAQ
SLGLTEKQVKIWFQNRRMKWKKENKVVEKALAFEIQERVRQLSSQNPNGFGSLSAMVNFN
SHPNSSSAFGSETNSLPQMRNNSYSAPIQNCNGGFMDRQRTMWSQGPLQHF
>gasp1.m3.12179.m1
MMYGYGVPSYYSPPFFPLGRNSEVHLPPVASSSPPLRDPNPLTNSESRTSPISSASQTPP
ESPSESSTHEATEFSEEPCQSGKDASESEDKTDEEEDKDVPWHYKQPFKHRRRVAYKRNQ
ILELEKEFHFTRYLTKERRTEMATMLQLSERQIKIWFQNRRMKWKKDNKPVIPTSRGMRR
GCTR
>gasp1.m3.12182.m1
MSGPYKSSSTNMAHPSLYPTSAEIYTQQYTSQLSSQFERQISLTGNYFPFLDVTTRRSGL
QSSNCAPSRQSSSAADARASMSHHTTPIPDYLLQPIYPWMKSKKGGKSEFGFGQRQAKRH
RTSYTNKQLLELEKEFHFNKYLCSSRRSEIAKTLSLSERQVKIWFQNRRMKWKKDEKVND
SSSGKTKEHFNDTQESQRHHMSCSPLCHSPPIVRQACQADNFYL
>gasp1.m3.12183.m1
MMDEWRRGIPTPRLATSIPHYHGLEFGRTMPLRHPPTTVHARPNIAPSPQTFLPFSHPLG
HPLPIPVASRELSISPSSSSLSSTEMQASTNESSGRVQNVEKKRWQTANYRWMFTKRKAG
TVKVSEKEETSPEIKSQTAASQKKRFTFTQRQLVELEKEFHFSKYLTRTRRIEIASNLVL
TETQIKIWFQNRRMKWKRELKESIRKQGVNESSAVPFNNGFHNGYRRSLRESAPSYQRQN
PELYIQHTAPQYFPNYLSL
>gasp1.m3.27866.m1
MSSSFYIESLIQNSKPKTTSASIAAESRHSFEPTVPCSCCWTPSQSEASSLCQLCIPTSP
AVHPFLHVRGATIPDAASLYSKEFLKAEHSHLQPHYPTTEEDRLRLVSYVSRTEPNNLNR
GNSRSKRIRTAYTSMQLLELEKEFSQNRYLSRLRRIQIAALLDLSEKQVKIWFQNRRVKW
KKDKKAAQHQVTESTPNPLSPSS
>gasp1.m3.27871.m1
MYNICITNTMDRFNNNGLAFPVNSFPAPRRNKTQVQFYNNVPSNAARHITPIPCYRPTQR
PEQVPLDWNIPVLPEPSASYSAPPQSFVQDMNSMLPSYGERVYQNVARASQGEDTLCFKN
LPEERPRGRGRESWSSATVRSRARTAYTTRQQVELEKEFLFSRYITRARRIELAKSLSLS
EKHIKIWFQNRRMKMKKNETTFESSKPSPNEIRRLYSMADE
>NEMVEDRAFT_v1g90956
SDKNRTIYSTRQLVELEKEFHYNRYLCRPRRIEIAQSLELTEKQVKIWFQNRRMKWKKEN
KL
>NEMVEDRAFT_v1g91378
RARTAYTASQQLELEKEFLYSRYITRTRRKELANTLDLSEKHIKIWFQNRRMKKKK
>NEMVEDRAFT_v1g91593
MSSSFYIDSLISKAKSVPTSTSEPRHTYESPVPCSCCWTPTQPDPSSLCQLCIPTSASVH
PYMHHVRGASIPSGAGLYSRELQKDHILLQQHYAATEEERLHLASYASSRDPDSPSRGGN
SRSKRIRTAYTSMQLLELEKEFSQNRYLSRLRRIQIAALLDLSEKQVKIWFQNRRVKWKK
DKKAAQHGTTTETSSCPSSPASTGRMDGV
>NEMVEDRAFT_v1g196876
MNSQVQADQNSAINQGMELRNTASSGKLQMSGKGCDSYVRLLSRNEPAEKELERSDDECE
DSKSEESGDAPWHYKQPFKHRKRMAYTRIQLLELEKEFHFTRYLTKERRTEMARMLDLTE
RQVKIWFQNRRMKWKKDNKPVIPTSRGMRKGCTR
>NEMVEDRAFT_v1g205636
MNYSALFPSFDTSVTWDPSRHHLKNTENPGTLPETQGFGAGLFLDTYTSHIGRDFDGPIG
SIPVGSSNRESLPNYLLQPIYPWMRTKKSGSRGIGGKHTKRYRTSYTNRQLLELEKEFHY
NKYLCGTRRRELANAMKLTERQVKVWFQNRRMKLKKDEKQKEDGPSAFPDYDVMKSLPRL
PRLLPTYATQTEGYPPIEAVEHLDSQSQNALRHYTYSNYSMLTHALNTVLQ
>NEMVEDRAFT_v1g101611
SKRHRTSYTNKQLLELEKEFHFNKYLCSSRRREISKALQLTERQVKIWFQNRRMKWKKDE
KQK
>NEMVEDRAFT_v1g101740
LTLVLQTGTVSKTHLGMSGGGEWRCRMSLPHLGMASNLQPQRYSNNLDFGQTVPLTHAPV
PTSPVVGSGIPRQGLYYHSSISAAQKPSTQPEQQIFQHQTSTKCQAQKKNAQAEKKRWQT
ADFRWIFTKRKATGPASINTKIPEEKEQNPSPSQKKRFTFTQRQLVELEKEFHFSKYLTR
TRRIEIATTLKLTEMQIKIWFQNRRMKWKREFKDSLQKPANGEPTYQNSSFVQPFHNAPF
NGNHSTTMALNGLAYYPSYMSGFG
>NEMVEDRAFT_v1g101730
MLWSSPPRLAHLNSCLYTQPRKSLYTYGEGERANEILQGEHSSRPNYSYPVPNENQGSQS
EPITQHLLDPIYPWMKPKKGGKNHFAFVRESKRHRTSYTNKQLLELEKEFHFNKYLCSSR
RREISKALQLTERQVKI
>AIPGENE401
MNDWQHTLPHTVASPHRGQNLDFGRTVPLTHAPIHMHQIPGQFTSVNSGYLNANQCXYGL
SNSLSIPSIYPANQQXNSKAHRQRKPANQSEKKRWQTADFRWMFTKRKGKKSEKEDKTNE
MCSGKDMXLAVGQKKRFTFTQXQXVELEKEFHFSKYLTRSRRIEIATSLKLTETQIKIWF
QXRRMKWKRELKDALQKTTLRANAQFSQQRIHQYNNFNSPYNHMVXPTNYNSTLSNSSCY
NGGPMPYGING
>AIPGENE1098
MSSSSFYIDSLIQVSKAKSATTTTSDSRHHHGYESPVPCSCCWSPTQPEPNSLCQLCIPS
SPAMHPFMHVRGASIPGXALYSRELTTKDHLLLQRYPSXEDXRVHLASYVSSRETSPLSR
GNSRSKRIRTAYTSMQLLELEKEFSQNRYLSRLRRIQIAALLDLSEKQVKIWFQNRRVKW
KKDKKAAQHGQTTENMPDSPSS
>AIPGENE1138
MNPSTYYDFTDPAQHGASSAXPQYPFNPMSTVYNTSSMQTSYAVQEVSMQXTSSWAAGEL
SQGQSRSFLQNATEIPKITELQVNSESQQVAERXPVLPVKHRPSWTSASVRSRSRTAYTQ
TQQLELEKEFLYSRYLTRTRRLELAKSLGLSEKHLKIWFQNRXMKLKKSXMNFCKGKANT
SEIRQMYDDDGVTQFWE
>AIPGENE1130
MNPFXSAYYNFTAAQRGVSPGVRLSAGPQYPFNPISTAYKTPYVVGPITGQQASPYGLQW
KVRQIQPNLLPKTPLNSPIRESXSLSNASTRASQQGTTTSGFQVNNETLSHSKYLSSWTS
ASVRSRSRTAYTQTQQLELEKEFLYSRYLTRTRRLELAKSLGLSEKHLKIWFQNRRMKLK
KSEMNFCKGKANTSEIRQMYDDDGVTQFWE
>AIPGENE5593
MILERLLIDRRGSRDMPYLRCFLINHHAEDKMSANYKSYPTNMELSTSYANSEMHQPCSS
QLPSSNSDCQFGQGKSYRECYQSIGALDRDTGPSQHSSNKSDFLSSVRIQEYLLEPMYSW
MKPKKGDATHFVQSSKRHRTSYTNKQLLELEKEFHFSRYLCTTRRREISKTLDLSERQVK
IWFQNRRMKWKKDEKLKEQQSLPSISNANIDFLXLPRLPRVXSLGYXHPYX
>AIPGENE5572
MDFSYPTPEILXQQSVSSSRSCDYRFNSLRIPQQQEQPFFISTPSSVVSPNCRGVQDWNN
GSFTPQVHNYLLQPIYPWMRSKQTGPLKNGRKNVKRHRTSYNNKQLLELEKEFHFNRYLC
STRRHEIAKSMNLSERQVKVWFQNRRMKWKKDEKEKTIQSQRLQNGAIYQEEEEEDDEDN
ENEEDIFFEQSFRTLPRLPGLPSFXRGPSLQTNSPYQRQPSYVSNSRLGSLRGQIH
>AIPGENE5562
MEANTSTTNQSTRQTASPRAPSNNAKKDDEDQNQEQKEIYPWMTEYRAKAAPPVKESTNL
ADKLNRTIYSTKQLVELEKEFHYNRYLCRPRRIEIAQSLDLTEKQVKIWFQNRRMRWKRD
NKLVEKALEHEIKDRVKNLGAQNPHGYGSLPGSSSTAFDDSPNDWXSTLQQMYTXSNSLQ
QNSCNMLSGLSTFTNGAKTSSVPKSIWPPTRPLXPY
>Aiptasia_26627
MLPSTSCPTNLQMETRGESPESEKNFDKTNIAGRDASHEDKCAKNYETLSDEEDSTKDNE
NEPWHFKQPFKHRRRKAYNREQLLELEKEFHFTRYLTKERRSELASMLKLSERQXKIWFQ
NRRMKWKKDNKPVIPTSRGMRRGFNR*
>plut2.m8.6594.m1
MDDWRCRFPAAPHLTSAIPHFHGLDFGRTMPLRHPPNGAHPRITLGTAPQSFLSFSPPVG
PAPRTVSSHELSISPSSTSFSSPQLQPSANEGVRAQSAEKKRWQTANYRWMFTKRKVSAQ
SEKEEVSLEKKGQAMPINKKRFTFTQRQLVELEKEFHFSKYLTRTRRIEIASNLELTETQ
IKIWFQNRRMKWKRELKETIRKQVGKETAGGHFNPSFHQSYQPSFHHESAPAYPQNPDIF
VQRPAPQYFTNFLSL
>plut2.m8.6596.m1
MSQKDLCSLLMSEMITFLQYTGQKQAKRHRTSYTNKQLLELEKEFHFNKYLCSSRRSEIA
KTLSLSERQVKIWFQNRRMKWKKDEKLSDSSGNTKEHFNDVRGTHECGHLHMACSPLCHS
PPMRQTGHKESVHL
>plut2.m8.6595.m1
MYGYGVPTYYSPQFFPVSCNSEISRPPVISRSASFLEEILPHPATISENNASPSSTSSQT
PPRSPPSECSTERHGTSCSDPTEELSRSGKDASESEEKTDGEEDKDVPWHYKQPFKHRRR
VAYSRNQILELEKEFHFTRYLTKERRSELSALLQLSERQIKIWFQNRRMKWKKDNKPVIP
TSRGMRRGCTR
>plut2.m8.6591.m1
MDLNKDDPTLRCQAKTKSPQKNTRDSDVHADDSTKRGQREAPSSPESAISEKNVQEIYPW
MKEFRSKGAPQEKDDKNRTIYSTRQLVELEKEFHYNRYLCRPRRIEIAQSLGLTEKQVKI
WFQNRRMKWKKENKVVEKALENEIQERVRQLSAQNPNGYGSLTLMNNVNTQYANSLSEVN
SFQQTRGGYGFPSPMHTYNGGFMDLQRPLWSQGPLQHY
>plut2.m8.16542.m1
MSSSFYIESLIQSSKPKTTIAETRHSFEPTVPCSCCWTPSQSEASGLCQLCIPPTHSSVH
PFLHVRGATIPDVNSLYSKEFLKAEHAHLTSHYPTSEEDRLRLVSYVSRNEPSNINRGNS
RSKRIRTAYTSMQLLELEKEFSQNRYLSRLRRIQIAALLDLSEKQVKIWFQNRRVKWKKD
KKAAQHQVTDTAQSPLSPSS
>plut2.m8.16548.m1
MADETALEFFSPFSGSADNRTKGRGRESWSSAKVRSRSRTAYTTRQQVELEKEFLFSRYI
NRARRIELAKSLSLSEKHIKIWFQNRRMKMKKNEATFEGGKTSPNEIRRLYSMVDESD
>ffun1.m4.12110.m1
MSSSFYIESLIQNSKPKTTSASMASEARHSFEPAVPCSCCWTPSQSEASGLCQLCIPSSP
AVHPFLHVRGASIPDSASLYTKEFLKAEHAHLQPHYATSEDDRLRLVSYVSRAEPSNLNR
GNSRSKRIRTAYTSMQLLELEKEFSQNRYLSRLRRIQIAALLDLSEKQVKIWFQNRRVKW
KKDKKAAQHQVTENTQNPLSPSS
>ffun1.m4.12105.m1
MDRSSSNGLTYPMSSYPSPGRNKTQTQFYNNMSSNAAHHITPIPCYRPTQTPEQVPLDWN
IPFLPQLSSGYSVTPPSFAQDLNTALPPYGARVYQNVVAEASQETDNHTLSLKDFSEERP
RGRGRESWSSATVRSRARTAYTTRQQVELEKEFLFSRYITRARRIELAKTLSLSEKHIKI
WFQNRRMKMKKSETSFESGKTSPNEIRRLYNMADE
>ffun1.m4.18984.m1
MQKANTQCYQGKNHSANEPDVPSPLNSCQENSSDRSEDESVNSPTQPASTENSVQEIYPW
MKEFRSKGTQQEKDDKLNRTIYSTRQLVELEKEFHYNRYLCRPRRIEIAQSLGLTEKQVK
IWFQNRRMKWKKENKVVEKALELEIQQRVRQLSSQNPNGFGSLSAMMNTNSHPNSSSAFS
ETNSVQQMRSYSYPAPMQTYNGGFMDRPRTMWSQGPLQHF
>ffun1.m4.18981.m1
MDCFYQPNQRFRPPSYLNSSAIMYGYGVPTYYSPPFFPLGRNSEVHWPQVTSASVPPRVQ
NPVTTSESSASPVSTVTQTPPASPSESSTETHETVELNEEPNQSGKDASESEEKTDEEDD
KDVPWHYKQPFKHRRRVAYKRNQILELEKEFHFTRYLTKERRSEMATMLQLSERQIKIWF
QNRRMKWKKDNKPVIPTSRGMRRGCTR
>ffun1.m4.18980.m1
MLLRVKMSGPYKSSSTNMAHPSLYPTSAEIYTQQYTSQLSSTFERQVNLTGNYFPFLDVT
TRRPANQTYTSPPSRQSTSAGDPRATVSHHTTPIPDYLLQPIYPWMKSKKGGKSEFGFGQ
RQAKRHRTSYTNKQLLELEKEFHFNKYLCSSRRSEIAKTLSLSERQVKIWFQNRRMKWKK
DEKVNDTSGKTKERFNDTHESQRHHMSCSPLCHSPPVRQACPAENFYL
>ffun1.m4.18979.m1
MMNEWRGRMPAPHLATSIPHYHGLDFGRTMPLRHPPATAQARSNIASSHQSFLPFSHRLA
PIAIPVTSRELPFSPSSQPSLSGTSQVQAPSSETTRAQNVEKKRWQTANYRWMFTKRKAA
AVSNESEKEEASPEIKNQTTACQKKRFTFTQRQLVELEKEFHFSKYLTRTRRIEIASNLE
LTETQIKIWFQNRRMKWKRELKESFRKQGVNEPPTGSFNHGFRNGFQRSHRESTTSYQQS
PEIFVQHTATQYFPNYISL
