# Supplementary material for: Comparative genomics reveals the distinct evolutionary trajectories of the robust and complex coral lineages
Source: Genome Biol. 2018 Nov 2;19:175. doi: 10.1186/s13059-018-1552-8 (PMC6214176; doi:10.1186/s13059-018-1552-8)
Supplement: Supplementary file 5 — HSP20 protein sequences that were used for phylogeny construction shown in Additional file 3: Figure S8. (FASTA 21 kb) [file 13059_2018_1552_MOESM5_ESM.fasta]

>gfas1.m1.6424.m1
MALVFGFPAYEPYCHYNQDVPSFGFFHDLLREIVSAYEQEAGNTGCGRRQNKSTQGPIQI
ASFPLNQYKPDEISLDVDSENITLHGQHRSEDKNGFENSEFKKVIKIPEGVDPTSVTSRA
SQDGGSLVLEGIKRVEENAKKDDGNFAVKLDLSGFKPEEIKVQRRGQELTITGKHRSEDS
VSHWSRDYCRRVVLPDDVDLSSVTSRLSKEGQLVIEASRDPALFPSERSVDVTMEFEEPQ
TEEEAGPKTSQEEDE
>XP_015775682.1
MHIPRPTPSNTGQSLQWSRDFHRRILLPDDVDLSXVSSGLSKEGLLTIEAPPDAAFLPSA
RSLDVTMEEVASQIEDEAKASSNGGEDQNQYSKLSSNLSSKLSSNLLNLSGYKPDEIKVQ
LRGQELTVTGKQRSEEDGLQWSRDFHRRILLPDDVDLSSVSSRLSKEGLLTIEAPRDAAF
LPSERSLDVTMEEVASQTEDEAKSSSNGGEDQNQ
>gasp1.m3.15681.m1
MGGYYSVVPRDYDIYHDLWTEMARSLEQKAGTDSREGATKIASVPLSHYKPEEISLEVDN
ENFILHGLHQFEREDGFEKNEFKRVFKLPEGIDPKTVKSRPSQNGQALVIEGTKLEEKEA
DDGKFRAKLDFSGFKPEEINIQLRGNELNITGKQISERDDFYLSRDHSRRIALPKDVVLS
TVTSRLSKEGLLTIEASRDPALLPHERSVAITMEIEEPKAEKSVDAGMLLKVVSSLPLLL
VFSLNHGH
>1.2.6535.m1
LPLLHQIVITEGLAAMSLFPKFRMLFPAMRSMRHTPELWHDSFHPSLWESLRSPWYMKPW
ASSNYVYFEFSETGKGKTKDEGQNVKEGTTGMQEKLHEDLKDSESFKVSFNVSSFKPEEI
TVHSEDGELVVKGNQEVESNEGYSTRHFVRTYSLPKNVDHGSFTSRLSKEGILSIEAKKL
QKHDAEGNFIKIEIEN
>gfas1.m1.19937.m1
MVFQRSPVRRNDFDRSDEEDNETVENVTPFEVDWVDLSFTGCCAEIICISGLPGCKYKET
NRNLSEDIAHLKNMDITNVLVLCSPGEMISCMSGLGVSCLAVAVLMLSLDEFMSPDYVIS
KLRQVRGQRAFQTIKQYNFVHEFRDLYKAHLEERRSSTNVAPSVLDTTLAAMDKSPGSFR
VLAKTGQSKVKKEGEDVKEGVTKVEPKSQEELVQDCDSFKVSIDVSKFKPQEITVRSEDG
ELVVEGKQEVKSEEGYSTRHFVRAYSLPRNVDHDSFTSRLSKEGILSIEAKKIQKPEAQE
NFIKIETEN
>ffun1.m4.17320.m1
MFAVKTYISVFVLVGLTGLTKGSLLINYPFDGFGSCHRNSFLDFLNWNIFDDDPFEVDFF
HNHDLYSPIIHRAPSVRHVTVARPVVKRNDNELFQLFIDVIRFDPDELSLKLVGRELLIK
SVHTCDANQQRPCFNRRFCWRRTLPDDVDLRSVKATLTKPSALEIEAKKIKDYESDIRID
VRDMSADQSQPEANHNTEKQNLNQRQSFKHDTSKEDEDATVEIIAEENLNSFP
>XP_015767542.1
MALVFRLPTYHPICSPYTQVAPRSRFFDDDDLWRDIALAFVQDNRPASCGREHSAQGPIK
IATIPLNQYKPEDISLDVDAEKITLHGQHRSEDENGFENSQFKKVIKIPDGVDPTSVAST
ASEDGRALVLTGIKRVEEKKEDDDKKFAVKLNLSGYKPDEIKVQLRGQELTVTGKQRSEE
DGLQRSRDYHRRILLPDDAVLSSVTSRLSKEGFLTIEAPRDPALLPSERSLDSSFPMTQI
SAQ
>1.2.6574.m1
MALVFRFPTYHPICSPYSQVVPRSRFFDDLWRDIALAFVQDNQPASCGREQCAQGPIKIA
TIPLNQYKPEDISLDVDAEKITLYGQHRSEDENGFENSQFKKVIKIPDGVDPTSVASTAS
EDGRALVLTGIKRVEEKKEDDDKKFAVKLNLSGYKPDEIKVQLRGQELTVTGKQRSEEDG
LQRSRDYHRRILLPDDADLSSVTSRLSKEGFLTIEAPRDPALLPSERSLDVTMEEVESQI
KDEAESSSDAEDE
>1.2.6070.m1
MALVFRVPSYHPTCSPSTRVVPRLRFFDDDDLWRDIALALAQDDRPAFWGRKQSSQGRFK
IATIPLNQYKPEEISLDVDPEKITLHGLHRSESENGFENSEFKKVIKMPEGIDPTSVTST
PSEDGRDLLLTGIKRVQENKKDEDKSFAVKLNLSGYKPDEIKVQLRGQELTVTGKQRSEE
NGLQWSRDFHRRILLPDDVDLSSVSSRLSKEGLLTIEAPRDPAFLPSARSSDVTMEEVAS
QIEDEAKASSNGGEDQNQ
>gasp1.m3.15676.m1
MALVFRIPGYHPSIYYNGVRRDYDIFHDLWTEMARSLEQKAGTDSREGPTKIASVPLSHY
KPEEISLEVDNEKVILHGLHQLEREDGFEKNEFKRVFKLPEGIDPKTVKSRPSQDRHALV
IEGTKVQEEEANDGKFRAKLDLSGFKTEEIKIQLRGNELNITGKQISERDDFYLSRDHSR
RIELPNDVILSTVTSRLSKEGLLTIEASRDPAFLPHERSVDVTMETEGEEPKPETSADAG
ETAN
>NEMVEDRAFT_v1g127489
MKALPGPDGGEEESKGDDKFSMAMDVTGFPPDSIKVQVLGNELLVSANHEVEHEGHYHAM
HFNRQFVLPREVDMDSLTTRLDKEGKLHFEAKKRNAPALPPVRELKVLKDK
>gasp1.m3.9953.m1
MQRQRSSSDEKIHIASLDVRNYRPDEVSLRVEGNILVVKAKHYSDGNFGFERNEFQRTYP
IPQDADPASIRSKISQDGHLNIEATRRVVKAEDDFPLGGFETRAGEVATIDDRKFSVLLD
VTNFAPEEIKVKVVGNELSVSAKHESETEGHFSSRQFNRHFVLPRDVNMSSVVSRLTEEG
KLLVEAERKALPPPQERFISIEKEKKA
>NEMVEDRAFT_v1g143593
MLHVEALKKSPPATTENKAPATKDDTKFTLALDVSDFKPEEVDVKVYGHELSVRARQECE
EHGFFTARQFNRHFVLPREVDMDTLVPRLAKDGVLYIEADKRPLRQLDIVMEK
>plut2.m8.6738.m1
MALVFGFPTYYPMSRRDYDEAVPGFGEIALPYDEPARDTRFQRSQDKSAVLGPIKIASLP
LKQYKPEDISFDVDGENIILQDGVDPTTVRSRVIKNLKSGSFLVLEGDTRLEEKAKQDDG
KFVVKLDLRGFKAEDIKVQLRGHELAVTGKHKSEDQGFYFSRDYSHHVLLPDDADLGSVT
SRLSKEGLLIIEASRDPALLPKERNVEVSMEVDEPQPEDQAKQVANSDTEEQNKN
>jamg1.model.Sc0000049.66
MEQDLMAKHFDELRKSLSSDSERILTNLLSSPAYSSDFFKMDGERPSQPVRRVGETVRIA
CLDIGSYRPQDMVWQVEDEHVLVQGKRAQRVDKGVEGAKFSRAIPIPDGVDPKRISTRFN
DIDGQYIIEGVKFEKEQRTPKRKTSCEVFNEAKMTLTIDLGNSRAQKLVHNDLSMNHLIG
NRRVFDPETDKIVI
>NEMVEDRAFT_v1g129111
MEGDKVEIATLDVKNYRPEEISLKVEHGRIKIDGKHKSEGEHGYETSEFHRSYNLPDGVD
VSTVSSRITGDGLLHIEALKAEPQ
>NEMVEDRAFT_v1g143610
MDADKFQIATLDVREFKPEEITCKVENGKIKVSGLQRHESEEGFDSKEFRRCYNLPEGVD
ESSISTRIAEDGMLHVEALKKSPPATTENKA
>plut2.m8.6737.m1
MADTGTCASGSPTNSSKNPLKTQDLADDFQEVELQAKFSITWLSSSDFQLIIPCPAETYN
EAVLGFGFFDDLWRKLALPCKEQARDTNFQCRQNNLAVHGPIKIASLPLKQYKPEDISVD
VDGEIIILHGQHRSEREDGFENIEFKKIIKLPDGVDPTTAKSRVIKNLISGSVLHLEGSR
RVEEKAKQDDCKFQVKLDLRGFKAEDIKLQLRRHKLTVTGKHKSNDQGFYFSRDYSHRVL
LPDDADLGSVTSRLSKNGLLIVEASHDPVLLPSDRNVEVFMEVDEPQPEEQAKKVANGDT
EE
>gasp1.m3.15675.m1
MAHVFRFPDYHPSSYYHGVRRGYDIFHDLWTEMARHYEQKAENSCEGATKIASVPLSHYK
PEEISLDVDNEKITLHGVHQFEREDGFEKIEFKRVFKLPVGIDPKTVKSRPSQDGHALVI
EGTKVQEEEANDGKFRAKLDLSGFKPEEIKIQLRGNELNITGKQISERDYFYLSRDHSRR
IALPKDFILSTVTSRLSKEGLLTIEASRDPALLPHERSVAITMETDEGIKQIGEEPKAEN
SVESGKTAN
>XP_015767548.1
MQRKRSGAEKIHIASVDVHNYRPDEVTLRVEGDKLIVKAKHYADSSFGFERNEFQRTYAV
PQDADPTSITSKISQDGFLTIQANKRLVKSIENDFAVGGFETRAGEVARIDDKKFSVLLD
VTNFKPEEIKVKVVGNELSVSAKHESEKEGHFTSRQFNRHFVLPKDVDMSSVISRLTEEG
KLLVEAERKALPPPQERLISIEKDKKVP
>ffun1.m4.8718.m1
MPAVFRFPTYDPCSYYNQALRGYDFFHDVWREVSITNAYQQQRGNYLWQQAGGKGSIKIA
SVSLSHYKPEEISVEVDNEKLILHGQRVLKRGNGFDKTEFLRGDLVADRQFIKFNTSKFK
QDTSSGKYQEKNFNDIMSVLFRLPTYHPSSFYNRALRAGYDFFHDLWKEVALANAYQQQE
GNYVWQQADEKGAITIACLPLSHYKPEEISVDVDSGNLTLRGQHIFEREDGFDKTEFMRV
FKLPQGVDPTTVTSRITQDGCALVIEGFKRVEENASDGKFEAKLDVRGFKPDEIKIRIRG
NELTVTGKHITCQRSRDYARRILLPIDIYLSSVTSRLSKEGVLTIEASRDPAFLQCKRSV
KVIMETEEASEEAKQAENADAEQIGN
>ffun1.m4.8710.m1
MALVFRFPSYHPCSYYNRVPRGYDFFQDLWKEIALSYEQQEGNNCCKQTQQKSHPGSVKI
ASVPLSHYKPEEISIEVENENVTLHGQHRFEKEDGFEQSEFKRVFKIPEGVDPKTVKSRT
SQDGGALVIEGTKFVEKKADDGKFEAKLDIRGFKPEEINVQLSGKELTITAKQVSERDDF
YLSRDYSRRILLPDDADVSSVTSRLSKEGLLTIEASRDPALLPPERTVDVTMETDEADGK
ADEEPQQTASNDEGETGN
>plut2.m8.32431.m1
MDFDSPTISSKKPGGLKVSLKIFKNYSSYYNQAVPGYGLLRDLWRDIALSFGVQGRDICC
QQRKHSGPVTIASLPLNQYKPEEISLDVDGQNITLHGQHRSEGEDGFENSEFKKIIKLPE
DVDPTTVTSRVSKDDNFLVVEGIKRVQEKTKTDDKFVVRLNLRGFKPEEIKVQLRGHELT
VTGKHRAEEDGSYLSRDYSRRVLLPDDAELSSVTSRLSKEGLLTIEVARDPALLPSERNV
ELSMEVDHKPHPEEKEQQQQGASDGLVSYNSFFNQVVPGYGFLQDLWRSTALFCEEQARQ
RKLMKTYSGPVIIAWLPLNQYKPEEISLCVDDENITLHGQHRSEGEDGFENSEFMKIIKL
PQDVDPTTVTSHVTRNGSVLVLNGIKRLENKIKANDDKFVAKLNLRGFKPEEIKIQTRGN
ELMVIAKHRSEEDGSRDYRRRILLPDDADVSSLTSRLCSNGVLIIEVSRDQAFLQDEAKQ
EASDNAFTAVKEINSNYNFNYNSYFNQVVPGYGFLQDLWRNTALFCEEQARQKKLMKTYS
GPVIIAWLPLNQYKPEEISLDVDDENIMLHGQHRSEGEDGFENSEFMKTIKLPEDVDPTT
VTSHVTRDGSLLVLNGIKRVEKKIKPNGDKFVVKLDLRGFKPEEIKFQIRGHVLMVTAKH
RSEEGGSRDFRRRVFLPEDADLSSLTSRLCSNGVLIIEVSRDHAFVQRERNVDGMKDDKP
RPQDETKREASSNTAVADCKESFL
>plut2.m8.6732.m1
MALVFGFPSYYPTYRRARDYDEAVPALASDEQARDTSFQHIQNKLAVQSPIKIVSLPLKQ
YKREDISLDVDGENIILHGQHRSEREDGFDNNEFKKIIKLPDGVDPTTVKSRVIKTLNKG
NVLVLEGVRRVEEKAKQDDGKFQVKLDLRGFKAEDIKVQLRGHEIIVTGKHKSEDQGFYF
SRDYSHRVLLPDDADLGSVTSRLSKEGFLIIEASRDPALLPKERNLDFSMELDEQEPEEQ
AKQEASGDTEEENQTK
>NEMVEDRAFT_v1g244569
MAGSRELVAEFFDKGFTENEKVDKACAEVFRSSFLDDFFSDTSLTSPTTKSVAKSADKVT
IATLDIGRYRPEDITWSVEDDHVLICGKHCAKTSRGAEGGKFVRSIPLPEDIKTQSVTAR
FCMRDGQLIVEGTKNVKKKLTRTSSQTAYFGDCHFSLSMDLDDCMSTTPRTAEISSSPIG
EDSERNRIKLF
>gfas1.m1.18366.m1
VPSLRVEGDVLVVKAKHYADGSFGFERNEFQRTYPVPQEADPASITSKISQDGYLTIEAT
KRVVKTSENDFAVGGFETRAGELDVTNFKPEEIKVKVVGNELSVSAKHESENEGHFTSRQ
FNRHFVLPKDVDMSSVMSRLTDEGKLLKSSTASTGXSLRVEGDVLVVKAKHYADGSFGFE
RNEFQRTYPVPQEADPASITSKISQDGYLTIEATKRVVKTSENDFAVGGFETRAGELDVT
NFKPEEIKVKVVGNELSVSAKHESENEGHFTSRQFNRHFVLPKDVDMSSVMSRLTDEGKL
LVEAERKALPPPQERFISIEKDKKA
>NEMVEDRAFT_v1g127462
MKALPGPDGGEEESKGDDKFSMAMDVTGFPPDSIKVQVLGNELLVSANHEVEHEGHYHAM
HFNRQFVLPREVDMDSLTTRLDKEGKLHFEAKKRNAPALPPVRELKVLKDK
>plut2.m8.16705.m1
MALAFGFPTFHPTSYNSFFNQVVPGYGFLQDLWRSTALFCEEQARQKKLMKTYSGPVIIA
WLPLNQYKPEEISLCVDDENITLHGQHRSEGEDGFENSEFMKIIKLPQDVDPTTVTSHVT
RNGSVLVLNGIKRLENKIKANDDKFVAKLNLRGFKPEEIKIQTRGNELMVIAKHRSEEDG
SRDYRRRILLPDDADLSSLTSRLCSNGVLIIEVSRDQAFLQDEAKQEASVYVFNIDSSLH
SRLEQLSGRYSSYYNQAVPDYGLLRDLWRDIALSFEEQGRDICCQQRKHSGPVTIASLPL
NQYKPEEISLDVDGENITLHGQHRSEGEDGFENSEFKKIIKLPEDVDPTTVTSRVSKDDS
FLVVEGIKRVQEKTKTDDDKFVVRLNLRGFKPEEIKVQLRGHELTVTRKHRAEEEGSYLS
RHYSRRVLFPDDAELSSVTSRLSKEGLLTIEVARDPALLPSERNVELSMEVDHKPHPEEK
EQQQQGASGNRED
>NEMVEDRAFT_v1g127544
MDADKFQIATLDVREFKPEEITCKVENGKIKVSGLQRHESEEGFDSKEFRRCYNLPEGVD
ESSISTRIAEDGMLHVEALKKS
>gasp1.m3.15680.m1
MALVFRFPSYHPYSYYSRVPRGCDFFHDLWTEIARLYEQEAGDSRQGPTKIASLPLSHYK
PEEISLEVDNEKVILHGVHQLEREDGFEKSEFKSVFKLPQDIDPKSVTSRPSQDEQALVI
EGTKLEEEEADVGKFRAKLDFSGFKPEEIKIQMRGNELNITGKHLTERDDFYLSRDYSRR
ILLPDDAALSSVTSCLSKEGLLTIEASRDPALLPHERSVDVTMERCTADEEPVEEPEQTT
STDTGETEE
>AIPGENE11876
MAQXQPHXTLVNIPQDGLRSRNRNVLQAXEIDDFFSEEIAEKKNETGKKVQLASFEIGIF
KPEEIQWEIKENQVFIRGQKKLXTNRNIXHGSRFERCISIPTDISAETVTAKFSTRDGVL
IIEGCKKKTKSRKIQRHAFFSDSHFSLSIDLGDENPCSINSTQTDKTIELF
>1.2.6559.m1
MQRKRSGDEKIHIASVDVHNYRPDEVTLRVEGDKLIVKAKHYADSSFGFERNEFQRTYAV
PQDADPTSITSKISQDGFLTIQANKRLVKSIENDFAVGGFETRAGEVARIDDKKFSVLLD
VTNFKPEEIKVKVVGNELSVSAKHESEKEGHFTSRQFNRHFVLPKDVDMSSVISRLTEEG
KLLVEAERKALPPPQERLISIEKDKKVPSN
>gasp1.m3.6364.m1
MFSYYNKAPKGYGVFYELWKETVLACAYQQQRGNCQRIKQRPHQGPTKIASVPLSHYQPE
EISLEVDNEKVILHGPHQCEQEDGFDKSESMRVFTVPPDVEPTTVTSRINPDNGVLVTEA
TKQAEDKSNDGEFEAKLNFSGYKPEEIKLHLRANLLTITGIQVSERHQSPNTYSRFIVLP
EDVDPTSVTSFLSGEGLLTIKASCNPAIMPLVNRFPTYDPHSYYNQAPKGYGVFYELWKE
TVLACAYQQQRGNYQRTKQRPHQGPTKIASVSLSHNQPEEISLEVDNEKVILHGPHQCEQ
EDGFDKSESMRVFTVPPDVEPTTVTSRINPDNGVLVTEGTKQAEEKPNDGEFEAKLNFSG
YKPEEIKLHLRANLLTITGIQVSERHQSPNTYSRFIVLPEDVDPTSVTSFLSGEGLLTIK
ASCEPAMLSRNSSDDITITRETNEDAKVKQNQY
>plut2.m8.6741.m1
MSRRDYNEAVPGFGFLNDIWRDVALPYDEQARDTSFQRSQNKLAVQGPIKIASLPLKQYK
TEDISLDVDGENIILHGQHRSEGEDGFENNEFKKIIKVPDGIDPTTVKSRVIKNLKRGSV
LVLEGDRILEEKAKQDDGRFVVKLDLRRRLSREYNEAVPGFGFLNDIWRDVALPYDEQAR
DTSFQRSQNKLAVQGPIKIASLPLKQYKTEDISLDVDGENIILHGQHRSEGEDGFENNEF
KKIIKVPDGIDPTTKRHVPALSPKERNVEVSMDLDEQEPEEQAKQVSSGDTEEQNNN
>ffun1.m4.25060.m1
MSLFPKFRMLWPAMHRIRHTPPEFWSVFDRNFPSFWDSSHSPWFRTPTLGTSYTYVEFTE
TGQDTAKKDDKGGLKEAKKSSENVVEDRDSFKVSFDVSKFKPEEITIRSEDGELVVEGKQ
EVKGDEGYSTRHFVRAYSLPRNIDRDTFKSRLSKDGILSIEAKKLQQTEEKDNYIKIETE
EKS
>NEMVEDRAFT_v1g127482
MLHVEALKKSPPATTENKAPATKDDTKFTLALDVSDFKPEEVDVKVYGHELSVRARQESE
EHGFFTARQFNRHFVLPREVDMDTLVPRLAKDGVLYIEADKRPLRQLDIVMEK
>NEMVEDRAFT_v1g129113
AGDIAKIDDKRFTVTLDVSSFSPDDIVVKVYGNELSVRAKKEKEEHGHFTSRHFNRHFVL
PKDVDMDSLVSRLGKDGKLYIEAKRILHPTPHERQVNILRDADES
>gasp1.m3.15677.m1
MALVFRFPSYHPCSYYNRAPRSYDFFHDLWKEIARPYEQEARNPCQGTTKIASVTMGQYK
PEEISLEVDNEKVILTGVHQLEREDGFEKNEFKRVFKLPQGIDPKSVKSRASQDGQALVI
EGTKLEEEEADDGKFRAKLDFSGFKPEEIKIQIRGNELSITGKHLSERDEFYLSRDYSRR
ILLPDDVDLGSVTSRLSKEGLLTIEATRDPAL
>gasp1.m3.6365.m1
MPVVNRFPTYDPHSYYNRAPKGYGVFYELWKETVLACANKQQKANYHRTMQKPNQGTIRI
ACVLIRHYQPDEISLEVDSEKVILHGKHQCEQEHGFDKREFKRVFTLPQGVDPTTVTSRI
NPDNGVLVIEGKRQAEDKTNDGEFEAKLDFSGIKPEEIKLNLRGNMLTVTGIQKLPAFAS
KMKMKYYYNQAPKGYGVFYELWKETVLACAYQQQRGNYQRTKQRPHQGPTKIASVSLSHN
QPEEISLEVDNEKVILHGPHQCEQEDGFDKSESMRVFTVPPDVEPTTVTSRINPDNGVLV
TEGTKQAEEKPNDGEFEAKLNFSGYKPEEIKLHLRANLLTITGIQVSERHQSPNTYSRFI
VLPEDVDPTSVTSFLSGEGLLTIKASCEPAMLSRNSSDGITITRETNEDAKVKPTSTDE
>plut2.m8.6742.m1
MALVFGFPSYYPTYRRDYDEAVPGFGFLHDLWREIALASDEQARNTSFQHSQNKLAVQSP
IKIASLPLKQYKPEDISLDVDGENIILHGQHRSEREDGFENNEFKKIIKLPDGVDPTTVK
SRVIKTLNKGNVLVLEGDRRVKEKAKQDDGKFVVKLDLRGFKPEDIKVQLRGHELAVIGK
HKSEDQGFYFSRDYSNRVLLPDDADLGSVTSRLSKEGLLIIEASRDPALLPKERNVEVSM
ELGEHEPEEQAKPVASVDTVEQKKTE
>NEMVEDRAFT_v1g239200
MKSLIISSVFLLSLAQTSIASFLVSRLHQRSLNHPFFFPHWDSLSNVFDDPFFRDPFTWS
PFDDDSFDTELLPAFHEPRRDELETFTPTFIVTQNDKNGIKLEMNVRGFAAKDVSLQVDG
QDLIIKGEKMDKDDGWCKMRQFCWRRRFPKSTDMKSIKATLKYGDILEIEAQKERLIDTS
GKIDKVTNADRENHGRDRKSSTEKIPVRVNQKQQREEKKLDEQPETTIEIIPEDLGS
>plut2.m8.4140.m1
MSFFPRIRMLLPAVHRIRNASYLWPNYDRYFPSLWESWYTPWYTKPRVGTSYTYIEFVET
GRGRTKKKSCKDEKEPATKSEQKTQEELKEDHDTFKVSFDVSKFKPEEITIRSENGELVV
EGKQEVKSDDGYSTRHFVRSYSLPRNIDRDSFKSCLSKEGILSIEAKKLEKPEEKDFIKI
ETEN
>gasp1.m3.15672.m1
MTYYSVVPRDYDIFHDLWTEMARHYEQKAGNSREGPTKIASVPLSHYKPEEISLEVDNEK
VILHGLHQLEREDGFEKNEFKRVFKLPEGIDPKTVKSRPSQDGQALVIEGTKVQEEEAND
GKFRAKLDLSGFKPEEIKIQLRGNELNITGKQISERDEFYLSRDHSRRIELPKDVILSTV
TSRLSKEGLLTIEASRDPALLPRERSVDVTMETEGEEPKPETSVDAVGAYEKERENWD
>XP_015767541.1
MALVFRFPTYHPICSPYTQVAPRSRFFDDLWRDIALAFVQDNQPASCGREQSAQGPIKIA
TIPLNQYKPEDISLDVDAEKITLHGQHRSEDENGFENSQFKKVIKIPDGVDPTSVASTAS
EDGRALVLTGIKRVEEKKEDDDKKFEVKLNLSGYKPDEIKVQLRGQELTVTGKQRSEEDG
LQRSRDYHRRILLPDDAVLSSVTSRLSKEGFLTIEAPRDPALLPSERSLDVVMEEVESQI
KDEAESSSDAEDE
>ffun1.m4.8712.m1
MPFVFRFPTQHPSSNYNQIARGNEFFQGLRTEIAVTNAYHQQVGNYQPVERLQQTNKNSH
QGLLAIAKFQLGFYKPEEISVAVNNESVAIHGLHVCETENGFDKNEFMSVRKLPQGVDPT
SVTRRITQDGSALVIVGMKRVEENANNGKFEAKLDFRGFKPVDIKMQLRGNELTVIGNHA
SKRQGPGDYSCRILLPDDVDLSSVTSRLSKEGVLTIEASRDPALLQNKRAAEVSVETEKE
DSKPKTETTSDAECKINRKQVLDRLLRDH
>plut2.m8.32418.m1
MQRRRSGEEKIHIATLDVRNYRPDEVSLRVEGDILVVKAKHYADGSFGFERNELQRTYPV
PQDADPASITSKISQDGYLTIEATKRVVKTADNDFVLGGFETRAGEVARIDDKKFSVLLD
VANFKPEEIKVKVVGNELSVSAKHESEKEGHFTSRQFNRHFVLPKDVDMSSVISRLNDEG
KLLVEAERKALPPPQERFISIEKDKKA
>NEMVEDRAFT_v1g156025
MSTAFSMTPLFRQSVGFDRFNDLFESAMRNEAGSSYPPYNVEKYADDQYRIVVAAAGFQE
DDLELQVERGVLTVTGGKRDTSAENVTYLYQGIAQRAFKLSFRLADHIEVKAASLVNGLL
NIDLVRIVPEEAKAKRIPIGGSRTVLQS
>NEMVEDRAFT_v1g127468
MDADKFQIATLDVREFKPEEITCKVENGKIKVSGLQRHESEEGFDSKEFRRCYNLPEGVD
ESSISTRIAEDGMLHVEALKKS
>gasp1.m1b.8448.m1
MPLVNRFPNYDPYSHYNRAPRGYGVFSEFWRETVVTSAYEQPKSKCQQAMKKPPQEAVKI
ACVLLGHYQPEDISLEVDSEKIILHGQYQFEQEDGFDKGEFTRVFKLPPDVDPSNVTPHF
SPDRSAVIIVGILKHEEDKANDDEIEATLDFRGFKPDGMKFQRSGNVLIATGIHQQSGHS
CSRCISLPDDVDPKSVTSSLSKEGLLTIKASRDQAKLPNKSPDDITITRDRNEQPKEKKT
STEGSGTAI
>gfas1.m1.4170.m1
MAVFFRFPIRDPYCDRRSYYNRGVRGFGLFHDLWRDLALAYEQDAGNTCFGQRKEQSAQG
LIKIASLPLAQYKPDDISFAIDGKSITLHGQHRSEDESGFENREFKKVIKFPEEVDPKSV
TSRVSADGSALVFEGNKRVKEKVEESDGKFEVKLDLSGFKPEEIKVQLHGKELTVTGKKT
SEADGVYWSRDYNRRILLPSDADLGSVTSRLSKEGLLTIEASRDPASLPTNRSVDVTMET
DELQRKDEAKHKASDDSQEE
>AIPGENE20266
MSSSKILISTVDVKNYKPEEISLRVEDRKIYVDGKHYSESKHGTESFEFHRVFQLPADVD
PSSVSSRITYDGLLHIEAFKTRTENLNVALLGCSPGDISRTDDNKFAVSLDVRDYAXQEV
QVKVKGNELSVHAVKEKKEGGVSSYSEFHRHFLLPKDVEMDTVESRIDKNGQLHIEAKRK
GQKAFTAELLFNAEVKEP
>gfas1.m1.4166.m1
MALIFKFPTYHPCGNRCSSFNQGVPGFGLFHDLWRDLALAYEQEAGNTCSGERKQQSAQG
LIKITSLPLAQYKPDDISVAIDNESITLHGQHRSEDENGFENREFKKVIKIPEEVDPKSV
TSRVSADGSALVFEGNKRVKEKVEESDGKFGVKLDLSGFKPEEIKVQLHGKELTVTGKQS
SEDGGFFWSRGYNRHIQLPSDVDLSTVTSRLSKEGLLTIEASCDPALLPSNQSVKVTMES
VETQPEQKVDETAGRQEGENK
>gasp1.m3.2456.m1
MADKSPDHFEELKKSLSGDSERILSDLLSSPGFSSDFFKLGEDKLSTEKAGDTVRIVCLD
IGNYRPEDMTLRVEGDHVLLQGKRTQRINMGVEGAKFSRAIPIPQGVNPKRITGRYNALD
GQYIVEGVKEKSSPCRRRKTSTAYFDETKMSLTVDLGSQRAQELVYDNLGMNRSESVARN
SNMVKLTTDKDKVVI
>NEMVEDRAFT_v1g142100
MKALPGPDGGEEESKGDDKFSMAMDVTGFPPDSIKVQVLGNELLVSANHEVEHEGHYHAM
HFNRQFVLPREVDMDSLTTRLDKEGKLHFEAKKRNAPALPPVRELKVLKDK
>gasp1.m3.30942.m1
MKKSLRKFGFHFQTPKSSPCRATRGNDLPHDKRKEIPLPHIQLQQTASSDSQQAEEKSNQ
ETIKIASVRLGHYKKEETSLEVDSEKVTLHGLHRFEKENGFLTSEFKRFFELPEGVDPAT
VTSRSAKHGGVLIIEGRMKYSERRVKNRKFEPKLDFRARGFKPEEIKIHSRKDKLTVTGK
SLSEDYPSSDYSRRILLPGDADLGSVASPLSKEGLLSMEASSIQRETVKITTKTSEPCEE
RSTAELFALVV
>plut2.m8.6731.m1
MALVFGFPTYYPMSRRDYDEAVPGFGFLNDIWREIVLPYDEQARNNSFQRSQNKSAVQGP
IKIASLPLNIDQREKMDLSTMSLKRIIKLLDGVDPTTVKSRVIKNLKSGSFLVLEGDRRL
EENAKQDDGKFVVKFDLRGFKAEDIKVQLRGHELAITGKHKSEDQGFYFSRDYSHRVLLP
DDVDLGSVTSCLSKEGLLIIEASRDPALSPKERNVEVSMDIDEPQPENEAK
>gasp1.m3.9969.m1
MSLLPKFRLLWPAMHRIRYNPEFWSGHDRFFPSLWDSFHSPWYRSPALGTSYTYIEFTET
GEGTAKKDTKDGVKPEAQKSPENVVEDGDSFKVSFDVSKFKPEEITIRSEDGELVVEGKQ
EVKNEEGFSTRHFVRAYSLPRSIDRDSFKSRLSKDGILSIEAKKLQQTEVKDNYIKIEKE
EEVD
>XP_015775195.1
MVSSTNVCVRLVIFIGLSTFSHGSLVIYDRFDDFVLRHRQKIRDLVNLTPFELDPFQTDP
FFQIHDLDFPRIHWPWPQHHLKVPQSSVTRNDKSGYQLSVDVEGFDPKDLSLRLIGRELF
VTEHHTCRLGFGKSCFQRKLCWRRTLPQDVDLSSLKATLRESNVLGIDAAKD
>NEMVEDRAFT_v1g160645
MLHVEALKKAPPATKENQSAATKDDTKFTLALDVSDFKPEEVDVKVYGHELSVRARQECE
EHGFFTARQFNRHFVLPQEVDMDTLVPRLAKDGVLYIEADKRTLRQLEIVMDT
>XP_015754396.1
MRTKRQGGNYWDAGEIHEDLKEDSESFKVSFNVSSFKPEEITVHSEDGELVVKGNQEVES
NEGYSTRHFIRTYALPKNVDHGSFTSCLSKEGILSIEAKTLQKHHAEGNFIKIEIEN
>NEMVEDRAFT_v1g127508
MLHVEALKKSPPATTENKAPATKDDTKFTLALDVSDFKPEEVDVKVYGHELSVRARQECE
EHGFFTARQFNRHFVLPREVDMDTLVPRLGKDGVLYIEADKRPLRQLDIVMEK
>XP_015761170.1
MYEPLQCFALRKKLANMEEKITSHFEDVKTSLSTDGKRILSDLLNSPGFSSDIFPVGDNS
AMVAEKNPDEIVRIACLDIGAYRQEDVKWRVEGEHVLLQGKRTGRMEKGVEGMKFSRAIP
IPEGIDPKKITTRYDSLSGQFIIEGAKLQAVKRPKRKTSHAFYDESKMTLSFDLGNTMAE
ELSFSADSNYLNDGSGSPKIEI
>gfas1.m1.19938.m1
MGFVRHAPELWPNYDRFFPSIWESFHSLWYLKPRVGTSYTYVEFTETGQSKVKKEGEDVK
DGVTKVEPKSQEELVQDRDTFKVSFDVSKFKPQEITVRSEDGELVVEGKQEVKSEE
>plut2.m8.9477.m1
MALVFRFPSYHPTCYSSYYNQAVPAYGLLRDLWRDIALSFEEQGRDICCQQRKHSGPVTI
ASLPLNQYKPEEISLDVDGENITLHGQHRSEGEDGFENSEFKKIIKLPEDVDPTTVTSRV
SKDDSFLVLEGVKRVEEKTKTDEDKFVVRLNLRGFKPEEIKVQLRGHELTVTGKHRAEED
GSYLSRDYSRRVLLPDDAELSSVTSRLSKEGLLTIEVARDPALLPSERNVELSMEVDHKP
HPEEEQQQQGASGNRED
>plut2.m8.16706.m1
MHGFWLTNHLFKKNPEDSRYRWRFSRTTAVIYTIIKTSQYKPEEISLDVDGENITLHGQH
RSEGEDGFENSEFKKIIKLPEDVDPTTVTSRVAKDDSFLVLEGVKRVEEKTKTDDDKLVV
RLNLRGFKPEEIKVQLRGHELTVTGKHRSEEDGSYLSRDYSRRVLLPDDAELSSVTSRLT
KKGLLTIEVARDPALLPSERNVELSMEVDEPHPEEEEKQGASDNRQEWKKSCINCVCRLQ
AVTHC
>1.2.6575.m1
LDVDAEKITLHGQHRSEDENGFENSQFKKVIKIPDGVDPTSVASTASEDGRALVLTGIKR
VEENNRDNDKKFAVKLNLSGYTPDKIKVQLRGQELTVIGKQRSEEGGLQRSRDYHRRILL
PDDADLSSVTSRLSLLTIEAPHDAVLLPS
>plut2.m8.6743.m1
MALVFGFPSYYPTYRRDYDEAVPGFGFLHDLWREIALSSDEQARNTSFQHGQNKLAVQSP
IKIASLPLKQYKPEDISLDVDGENIILHGQHRSEREDGFENNEFKKIIKLPDGVDPTTVK
SRVIKTLNKGNVLVLEGDRRVEEKAKQDDGKFLAKLDLRGFKPEDIKVQLRGHELTVTGK
HKSEDQGFYFSRDYSHRVLLPDDADIGSVTSRLSKEGLLIIEASRDPALSPKERNLDVSM
ELDEPQPEDQAKPVASGDTEEQNKN
>plut2.m8.6744.m1
MPYSDVITRKPGDRRLEEKAKQDDGKFVVKLDLRGFKAEDIKVQLRGHELTVTGKHKSED
QGFHFSRDYSHRVLLPDDADLGSVTSRLSKEGLLIIEASRDPALLPKERNLDVSVELDEQ
SPEDEAKQEGSGDTEEENQTE
>gasp1.m3.15679.m1
MALVFGFPSYRPSSYYSGGHDIFHDLWTEMARPFEQRAGNSREAPTKIASVPLSHYKPEE
ISLEVDNEKIILHGLHQFEREDGFEKNEFKRVFKLPQGIDPKTVKSRPSQNGQALVIEGT
KLEQEEAGDGKFRAKLDFSGFKPEEIKIQLRGNELDITGKQISERDDFYLSRDHSRRIAL
PKDVILSTVTSRLSKEGLLTIEASRDPALLPHERSVDVTMETDEGVKHTEEETKVETSVD
AGETAN
>gasp1.m3.15678.m1
MARSLEQKAGTDSRERTTKIASVPLSHYKPEEISLEVDNEKVILHGLHQLEREDGFEKNE
FRRVFRLPEGIDPKTVKSRPSQNGQTLVIEGTKLEEEEANDGKFRAKLDLSGFKPEEIKI
QLRGNEINITGKQISEREDFYLSRDHRRRIEMPNDVIQSTVTSRLSKEGLLTIEASRDPA
LLPLERTVDVTMETDEGVQQIAEEQKPEKSADAGETAN
>NEMVEDRAFT_v1g105643
MAKKNTLEIAKLDVKEYRPEEISFKVENGVVKVQGRHVNEGEFGFELKEFRRTFTLPEGI
DPENVTSRISNHGHLHIEARKA
>gfas1.m1.18442.m1
MQRKRSGDEKIHIATLDVRNYRPDEVSLRVEGDVLVVKAKHYADGSFGFERNEFQRTYPV
PQEADPASITSKISQDGYLTIEATKRVVKTSENDFAVGYLVKDMLLPKCSSIPSRDAYKY
LTAKDVLNKERLECGDEWLH
>gasp1.m3.15673.m1
MALVFRIPGYHPSSYYNGVRRDYDIFHDLWTEMARSLEQKAGTDSRERPTKIASVPLSHY
KPEEISLEVDNEKVILHGLHQLEREDGFEKNEFKRVFKLPEGIDPKTVKSRPSQDGQALV
IEGTKVQEEEANDGKFRAKLDLSGFKPEEIKIQLRGNELNITGKQISERDDFYLSRDHSR
RIELPNDVILSTVTSRLSKEGLLTIEASRDPALLPHERSVDVTMETEEEEPKAEASVEAG
ETAN
>AIPGENE20263
MDNDEYGVLAPNLWXELFKMFELKQIMRQRESKEFAELLNRLREGNHTEEDIVKLKDRCI
SANSVSYPKEAPHLFIQNAKVNNFNDKAHNALSGTKYSKAHDSVVGAEXQELRDKILKQV
PHDPRKTKQLHSILHVAVGERTEISLNTRTDDGMTNGAGNVIKLIQIHQTHKPSGIIWVQ
FDHPNVGQKTRHDNRQLYVQDLCEDNISVSDDVKAEMHRLRIEGQLSLSIKPIYCLPQCK
IVRTMAARLLIFFMLAITIPLSTGVLDRYLPALDRNXANICRDDLIERYFNFGFQQTEIL
LFLVMNHGIVLSIXQLKRILARRSLRRRLYTSDLGTVLSVIEEELKGSGSVIGYRRMWQK
LITERHLVVSKETVRHALRLLDPTAVNDRLRHRLQRRQYRGRGPNFIWHIDGYDKLKPFG
FCIHGCIDGFSRRIMWLXVGTSNNDPSVVSKYFIDCIRETGGTPRILRSDCGTENGYGME
ELRQELAKLKQSVTASKVDQALELVXGLAGRPRELIDPYALIAALEQLADSAREADHADR
KRYEAVLKHCKPLVGSPSLAQVVIHLVGNKEDKEVSSQIMEVKNYQPNEISLNVEHGKIR
VDGKHHSEGEFGSETSEFHRTYVVPESVDPSSVSSRISNDGVLYIEGSKIAPKETEVALV
GSSHXSGDVAKIDDKKFTVTLDVSSFSPDEITVKVLNNELTVKARHESESHGHFTSRQFN
RHFVLPKDVDMDSVVSKLGKDGRLRIEAARKSLASPTERQVKITMEDDE
>NEMVEDRAFT_v1g86804
MKALPEPDGAKKESKDDKFSMAMDVKGFPPEAIKVQVLGNELLVSANHEVEHEGHYHAMH
FNRQFILPREVDMDSLTTRLDKEGKLHFEAKKRNAPALPPVRELKVLRDK
>XP_015769787.1
MVSSTNVCVYLVIFIGMSTISHGSLVIYDRFDDFVLRHRQSIRDLVNLTPFELDPFQTDP
FFQIHDLDFPRIHWPWPHHHLKVLQSSVTRNDKSGYQLSVDVEGFDPEDFALRLIGRELF
VTEHHTCRPGLGKPCFQRKLCWRRTLPQDVDLASLKATLSESNVLEIDLAKDKAYGGRNI
KLSVRKRPEHISKRKTENSLEHAQTVTREPMEEEVSVEVVPEDTEDLKTDN
>ffun1.m4.19697.m1
MLFNIYYNRVPRGYEFFEDLWREIALPYEKHAGNYCCQQTKQKSHPGSVKIASVPLSHYK
PEEISIEVDNENVTLHGQHRFEKEDGFEQSELKRVFKIPEGVDPKTVKSRTSQDGHALVI
EGMKRAEEKADDGKFEAKLDFKGFKPEEVNVQISGKELTITGKHVSKCHDFYMSRDYTRR
ILLPDDVDVSSVTSRLSKEGRLLTIEASRDPALMPPERTVDVTKETGEAEKKAYEEPKQT
TSSDERKT
>ffun1.m4.18144.m1
MQRQRSGSDGEKIHIATIDVRNYRPDEVSLRVEGNILLVKAKHYSDGNFGFERNEFQRTY
PVPQDADPASITSKISQDGYLSIEATKRAVKTDNDFPLGGFETRAGEVARIDDKKFSVLL
DVTNFAPEEIKVKVVGNELSVSAKHENETEGHFTSRQFNRHFVLPKDVNMNSVVSRLTDE
GKLLVEAERKALPPPQERFISIEKDKMA
>XP_015767540.1
MGLVFRFPTYHPICSPYSQVVPRSRFFDDLWRDIALAFVQDNQPASCGREQSAQGPIKIA
TIPLNQYKPEDISLDVDAEKITLHGQHRSEDENGFENSQFKKVIKIPDGVDPTSVASTAS
EDGRALVLTGIKRVEEKKEDDDKKFEVKLNLSGYKPDEIKVQLRGQELTVTGKQRSEEDG
LQRSRDYHRRILLPDDAVLSSVTSRLSKEGFLTIEAPRDPALLPSERSLDVTMEEVESQI
KDEAESSSDAEEE
>1.2.6572.m1
LMCSIGHALDCNLPRVIMDSSTSVCKMSEKEDFEQNLSLNYGNPPELSIAIPELSDLSQM
VAPWESVKIPTDVLLVTAKDCEFLSCYAFLRNGCRSYNRGLGIVYFGDMGDVKDKVNVSL
LRCSEGAAGPGAALSKVKTAIPILQPKALFCVGFCGGLSYEKVKLGDVVISAKLTTYAHK
KVMNDREQHRGIITPVSRDFADLIRHAADGWKAPLANPEENSKIEVHRDAEILSGPELVN
SEWRREELLERYREAIAIEMEGEGVFAAAHDLKMEWVVIKGISDYADGSKSKTQAWRPFA
SVMAASVVDNILKVPGLLKDWQHYKGEFNHKQEGVSKLGVLLIVSAILVLLLAIALGYSF
PLINVKQNKPTDEFHKDEAKVDSSADPAIPLHKDEAKGSRTVTPNEDPLTTLLTSITGGS
PGQVNFKGRTIAYRAHGRIHSFDEPWVYDATAWDIESRIKAKVKHYKESEEAIQDAVKEK
KPFRSYLKELSFLYVGEDGSPYTQVVPRSRFFDDLWRDIALAFVQDNQPASCGREQCAQG
PIKIATIPLNQYKPEDISLDVDAEKITLYGQHRSEDENGFENSQFKKVIKIPDGVDPTSV
ASTASEDGRALVLTGIKRVEEKKEDDDKKFAVKLNLSGYKPDEIKVQLRGQELTVTGKQR
SEEDGLQRSRDYHRRILLPDDADLSSVTSRLSKEGFLTIEAPRDPALLPSERSLDVTMEE
VESQIKDEAKSSSDAEEE
>AIPGENE26586
MLQLLLFLGVIQVSVGSIWTERCRLHHPWPPDNDWFDRSLDVFSSPLSDPFNHPLFDTHW
SDDLLFPSLVAGARSDIKVAERPPQDLSDTLRFYVDITGFSPRDLTLKTQGQNLLITGLK
TSXDFTSCYERRYCLKKKLPADVKIDTLMARVMPGRETLQIEAQRKKGVEGDEHKNIPLA
TVKGKQTEQAKQWQDSKFTEKIXRKNAVEEEDETTIEVVPDE
>AIPGENE20258
MNNRIKITTVTGLREYKPEEITLKVENNRIYVDGKHETPEKSCEFHRVFSLPDNIQPESV
RHRLDLFGELTIEGLEALPGGEIDLSFLDDNKTKVMGCAKTMIYNTSDII
>plut2.m8.16704.m1
MALAFGFPTFHPTSYNSFFNQVVPGYGFLQDLWRSTALFCEEQARQKKLMTTYSGPVIIA
WLPLNQYKPEEISLHVDDENITLHGQHRSEGEDGFENSEFMKIIKLPQDVDPTTVTSHVT
RNGSVLVLNGIKRLEKKIKANDDKFVAKLNLRGFKPEEIKIQTRGNELMVIAKHRSEEDG
SRDYRRRILLPDDADLSSLTSRLCSNGVLIIEVSRDQAFLQDEAKQEASGNTEFNQRLD
>gasp1.m3.6355.m1
MSLVNRFPTYDPFSFFNQAPRGYDVFNLWKEIVLATAYGQQIKNHRLAMEKPPDGAVKIA
CVLLRNYKPEEISLEVDSEKVLVHGQHEFQREDRFEKYEFKRVFKLPEGVDPTTVKSRVT
QDGGALVIEGTKQEEDKANNGKFQRRLDFRGFTPEQIKLQLRGNKLIITGLQVCERQQSR
KSASHCVLLPDDVDPSTVTSFLSKEGLLTIEASRILPGKSTVDVTVETDEADESPNRKAS
VNEVTLKQFAKEVTGRLLQQDMFDNMALWAVARKRLSTLNPFRGYDFRLDQWREGSVPHV
QEFGGPAGQKCKEMAYQESVEIASVQLKHYKPEEISLEVDNKKVTLYGQHRLGKEDRFEK
RELKRVFELPQGVDPTTVSSRTAQNCGALVIEGIKRMEKKAKDDKFEVKLDFRCCRPEEI
KIQLRRYELTVTAKQISEPHISRDYSRRILLPDDVDLGSVTSHLTKDGLLTITATRDPQR
TFDINMETEEPGEQPYKTTYADETVNYVV
>gasp1.m3.26784.m1
MFTTKTCVSLFLLVGLSSLTKGSLLINYPVHGYGSWHRHNFLDFVNWNPFDDDDPFEMDF
FQSHDLYFPRIQRALGVRHVTAAHPLVKRNDHKIFQLSMDVEGFDPNELSLELEGRELLI
KGLHSCDGNHKPCCQRKFCWRRKLPADVDLSSVKATLTKPNTLEIVASKIRHYEGQNIQI
DVRENSIDQSLPDRDNHEEENQNTENMREYNANQERSKGDEEATVEIVPDEDLNPDYSDT
HLT
>NEMVEDRAFT_v1g105627
EDKFSMAIDVAGFPPESIKVQVLGNELLVNANHEVEHEGHYHAMHFNRQFVLPREVDMDS
LTTRLDKEGKLHFEAKK
>plut2.m8.16708.m1
MERFIFSDGENITLHGQHRSEGEDGFENSEFKKIIKLPEDVDPTTVTSRVSKDDSFLVVE
GIKRVQEKTKTDDDKFVVRLNLRGFKPEEIKVQLRGHELTVTRKHRAEEEGSYLSRHYSR
RVLFPDDAELSSVTSRLSKEGLLTIEVARDPALLPSERNVELSMEVDHKPHPEEKEQQQQ
GASGNRED
