# Supplementary material for: Comparative genomics reveals the distinct evolutionary trajectories of the robust and complex coral lineages
Source: Genome Biol. 2018 Nov 2;19:175. doi: 10.1186/s13059-018-1552-8 (PMC6214176; doi:10.1186/s13059-018-1552-8)
Supplement: Supplementary file 6 — ATP phosphoribosyltransferase (K00765) protein sequences that were used for construction of the phylogeny shown in Fig. 6. (FASTA 6 kb) [file 13059_2018_1552_MOESM6_ESM.fasta]

>ffun1.m4.9038.m1
MASIQADSSAEELCSRLNINDEQLKTRMLMAVPKKGRLNGPCVIMLERAGIKYRKKARLD
LALCNSLNMALVFLPAADIPLYVSQGRVDLGITGHDDVAESGGAVHELLKLGFGECKLVV
QAAVNSNISSPEQLVGKRIVTSFPNLTRKYFAQFDPDNTTKINYVSGSVEVACSLGVANG
IVDLVDTGDTMRAAGLEVVSEILESEAVLIANPNTHFQRSATLSPLDNDKWVAVQAMILQ
QEENQILDKLEEIGAHDIVTFHIQNCRV
>gasp1.m3.565.m1
MGSSCFAAFLHADTSLVQSWEKVQFARKMASIQVESSTEERCNRLHISDEQLKRRMLMAV
PKKGRLYDQCIRLLERAGIKYHKKTRLDLALCTSLNMALVFLPAADIALYVSQGRIDLGI
TGQDVVAESGGEVHELLKLGFGKCKLAVQQFDPDNKTKINYVSGSVEVACSLGVADGIVD
LVETGDTMRAAGLEVVADILETEAVLIANPNTDFQDVIKTVKSRIEGIINANKYVMVEYN
VERKNLSEALKITPGKRSATLSPLENEVWVAVQAMVLQQEENQTLDKLQEIGAHDIVTFN
IQNCRV
>Stylophora_pistillata_8185
SQLFAESSFYFLMARIQADSCFEEKFNRLNMGDEQLKNRMLMAVPKKGRLYDQCIALLER
AGIKYRKKARLDLALCTSLNMALVFLPASDIALYVSQGRIDMGITGQDVVAESGGKVHEL
SRLGFGKCRLAVQAPASSKISSAEDLVGKRIVTSFPNIAREYFFQFDPNNTTKINYVSGS
VEVACNLGVADGIIDLVETGDTMRASGLEIVSEIMKTEAVLIANPNAHFQDVVKTVKTRI
EGIIHANKYVMVEYNVERINLPKVLKVTPGKRSATLSPLDDEKWVAVQSMILHNEENQIL
DKLKEIGAHDIVTFAIQNCRV
>symb_ffun.TR110315|c0_g2_i1|m.93692
FWLKFFLGPSPSKPPSAAPGPALAPGAVLGENCSMEGYRGGSPKYDIGQSWSPAKSSMPV
GVIEKDTVLFAVPKKGRIHEDVMKILKGSGFDAKRPDRLDVAMCKDLPIKLVFLPAADIP
SYVMEGNVDIGISGSDMLEEAMIEAGYLDDDAPVEVVLKLGIGKCKLCLQAPVHLCDRPA
KDFVGKRVVTSFPSLTKRFFDGLAKDRHDTYIKEVSGSVEAACGLGLADAVVDLVETGTT
MKAAGLDIVADVLETEALLFQQRPTEANGLESGSKADMLRLIEKRIEGYLTATKYVFIVC
NCHHDDLQRVCALMPGKRSPTVTELKEERWHSISALVKISESNRVMDELVKGGAEDILCL
NLSNTRM
>symb_gasp.TR40367|c0_g2_i1|m.16927 
QVVRSKNGAEPLEERGRSGLGGRWRRPPMAGYRGGGSPKYEEGQPWDKSFMPQGVMEKDT
LLFAVPKKGRIHEDVMKILKGAGVDAKRPERLDVAMCKDLPIKLVFLPAADIPSYVMEGN
VDIGISGSDMLEEAVFEAGYASVEDAPVEVVLKLGIGKCKLCLQAPVQLCDRPAKAFVGK
RIVTSFPSLTKRFFDGLSQENHSTHIKEVSGSVEAACGLGLADAVVDLVETGTTMKAAGL
DIVADVLETEALLFQQRPTEANGLETGTKADMLQLIEKRIAGYLTATKYVMIICNCHHDD
LAEVCSLMPGKRSPTVTELKEDNWHSVSALVKISDSNRVMDQLAKVGAQDVLCLALSNTR
M
>Smic.OLP79204.1
HMIGHESSSCYCNINSCQRRREFLFLAPCHGKMAGGYGGDSPGSVRKGSSMPDGVMEENV
VLFAVPKKGRIHEDVMKILKGAGFDAKRPDRLDVAMCKDVPIKLVFLPAADIPSYVMEGN
VDIGISGSDMLEESMIDAGFDAECAPIKVILKLGIGKCRLCLQAPQQHCDRPPKDFVGQR
IVTSFPALTKRYFERLAGEDAQQKTHIKEVSGSVEAACGLGLADAVVDLVETGTTMKAAG
LDIVSEVLETEALLFQQLPTEANGLSSGSKADVLKLIENRVSGYLTATKHVMIVCNCHHD
SLAAVCQLMPGKRSPTVTELKEESWHSVSALVKNSESNRIMDDLSKAGAKDILCLALANT
RM
>SymbC15_plutea.evm.model.scaffold_9433.1
IHEDVMKILKGSGFDAKRPDRLDVAMCKDLPIKLVFLPAADIPSYVMEGNVDIGISGSDM
IEAGYLDNDAPVEVVLKLGIGKCKLCLQAPVHLCDFVGKRIVTSFPSLTKRFFDGLAKDE
VSGSVEAACGLGLADAVVDLVETGTTMKAAGLDIVADVLETEALLFQQRPTEANGLESGS
KADMLRLIEKRIAGYLTATKYVMIICNCHHDPWPTTGVMAGPKGTIGATTEVVKMLQDQR
RHLRIDDLQKVCSLMPGKRSPTVTELKEERWHSVCALVKISESTL
>Symb_kawagutii.Skav214655
MEGYRGGSPKYDNSLPNPKSSMPVGVIEKDVVLFAIPKKGRIHEDVMKILKGSGFDAKRP
DRLDVAMCKELPIKLVFLPAADIPSYVMEGNVDIGISGSDMLEEAMLEAGYVNDDAPVEV
MLKLGIGKCKLCLQAPAQLCDRPAKDFVGKRVVTSFPSLTKRFFDGLAQDSHATHIKEVS
GSVEAACGLGLADAVVDLVETGTTMKAAGLDIVADVLETEALLFQQKPTEANGLESGSKA
DMMRLIEKRIAGYLTATKFCMIICNCHHDDLPTVCSLMPGKRSPTVTELKEEHWHSVSAL
VKISESNRVMDELVKGGAEDVLCLSLSNTRM
>sp|Q99145|HIS1_YARLI
MDLVNNLNDRLLFAVPKKGRLYEKAVELLKGSDIQFHRHNRLDIALSTNLPLALVFLPAA
DIPRFVGEGRVALGITGIDQVREAKMDVENALDLNFGSCKLQVQVPEKGPYTDPKQLIGK
SIVTSFTSLAEEYFAELEGVPVKDITTNIKFVGGSVEAACALGVADGIIDLVESGETMRA
AGLKPIATVLETSASLIVSKNPSHPELVQMIKSRIEGVLAANKYVLCNYNAPRDKLDALL
KITPGRRAATVSPLDDEGWCAVSSMAEKKKIAQIMDELKKEGASDILVFSISNCRV
>sp|Q6FLT7|HIS1_CANGA
MDFVNHLNDRLLFAVPKKGRLYEKTKQLLNGSDIKFNRSNRLDIALCTTLPIALIFLPAA
DIPTFVGEGKCDLGITGLDQVKESGIEEIDLLMDLGFGGCKLQVQVPEKDRKYTDPKQLV
GKTIVSSFVKLSRDYFQQLEEEVLGKPVDKLSTKIKYVGGSVEASCALGVGDAIVDLVES
GETMRAAGLIDIATVLETSAYLIQARRPQQDKSREELIEVIKSRIQGVLTAQRYVCCSYN
TPEGNLKELLKVTPGRRAPTISKLDDDGWVAVNSMIERKRKADIMDELKRKGASDIMVFE
ISNCRV
>sp|P40373|HIS1_SCHPO
MDLVNHLEDRLLFAVPKKGRLYESCVNVLKGSDIKFRRNPRLDIALVQNLPIALVFLPAA
DIPRFVGTGRVHLGITGQDQIAEARLRIGDKLKIEELVDLQFGGCKLQVQVPESGDITSV
DQLVGRRIVTSFEYLVAEYFDKVEKKAKSEGKVDSGIKTEISFVSGSVEASCALGIADAV
VDLVESGETMRASGLKPIETVMSTSAVLVRSSNCSSELEPLLQTIITRIRGYIIAQQYVL
VNYNVNREHLPVVLKITPGKRAPTITTLDEPGWVAVSSMVVKKEVAQVMDKLSQNHAHDI
LVLSIDNSRP
>sp|P00498|HIS1_YEAST
MDLVNHLTDRLLFAIPKKGRLYSKSVSILNGADITFHRSQRLDIALSTSLPVALVFLPAA
DIPTFVGEGKCDLGITGVDQVRESNVDVDLAIDLQFGNCKLQVQVPVNGEYKKPEQLIGK
TIVTSFVKLAEKYFADLEGTTVEKMTTRIKFVSGSVEASCALGIGDAIVDLVESGETMRA
AGLVDIATVLSTSAYLIESKNPKSDKSLIATIKSRIEGVMTAQRFVSCIYNAPEDKLPEL
LKVTPGRRAPTISKIDDEGWVAVSSMIERKTKGVVLDELKRLGASDIMVFEISNCRV
>sp|Q75AK8|HIS1_ASHGO
MDLVRQLNDRLLFAVPKKGRLYEKSVALLNGADILFHRSHRLDIALSTSTPVALIFLPAA
DIPTFVGEGRCDLGITGVDQVRESGVNVELLQDLDFGRCQLQVQVPAGGPYSQPEQLIGK
TIVTSFTRLAREYFARLEGVDEAAMTTRVKYVGGSVEAACALGVADAIVDLVESGETMRA
AGLTPIGTVLSTSAHLICSPNPKSSLALLDTVRARIEGVLAAQHYVYCTYNAHADALPAL
LRITPGRRAPTISKLDDDNWYAVSSMIIRREKGRILDDLKASGAEDIMVFEISNCRV
>sp|Q9S762|HIS1A_ARATH
MSLLLPTNLQQYPSSSSFPSSTPILSPPPSTAFSVIVPRRRCLRLVTSCVSTVQSSVATN
GSSPAPAPAAVVVERDQIRLGLPSKGRMAADAIDLLKDCQLFVKQVNPRQYVAQIPQLPN
TEVWFQRPKDIVRKLLSGDLDLGIVGLDTLSEYGQENEDLIIVHEALNFGDCHLSIAIPN
YGIFENINSLKELAQMPQWSEERPLRLATGFTYLGPKFMKENGIKHVVFSTADGALEAAP
AMGIADAILDLVSSGITLKENNLKEIEGGVVLESQAALVASRRALNERKGALNTVHEILE
RLEAHLKADGQFTVVANMRGNSAQEVAERVLSQPSLSGLQGPTISPVYCTQNGKVSVDYY
AIVICVPKKALYDSVKQLRAAGGSGVLVSPLTYIFDEDTPRWGQLLRNLGI
>tr|D7KJU4|D7KJU4_ARALL
MSISIPLNTTLQYSSSSSSSLLPSFSLSSPITSSAVYVAGIRQRCLRMATSCVSNAQKSV
LNGATDAVSIAGREQIRLGLPSKGRMAADSLDLLKDCQLFVKQVNPRQYVAQIPQLPNTE
VWFQRPKDIVRKLLSGDLDLGIVGLDIVGEFGQGNEDLIIVHEALNFGDVISPLRYIPNY
GIFENIKSLKELAQMPQWTKERPLRVATGFTYLGPKFMKDNGIKHVTFSTADGALEAAPA
MGIADAILDLVSSGTTLKENNLKEIEGGVVLESQAALVASRRALTERKGALETVHEILER
LEAHLKANGQFTVVANMRGTDAEEVAERVKSQPSLSGLQGPTISPVYCKRDGKVSIEYYA
IVICVPKKALYESVQQLRAVGGSGVLVSPLTYIFDEETPRWSQLLSKLGM
>tr|A0A087SLI2|A0A087SLI2_AUXPR
MQSLRTTSRAHVTVVCSLNNSTVVQAPRPTTLQQRDNLRLALPSKGRMAEDTLQLLRMPG
LEVWFQRATDVVRKLLYGDVDLGIVGADMVAEIGNDDPDLVVVHDGLSFGKCHLALGVPN
TGKFAGVKSLDDLKRMYSSEQAPLSGVTLRENNLREVAGGRVMASQGVLVASRRALLERP
GLLGLVHELLERLDAHLVADSYYSVVANMRGESAEAVAALLLGSKLLGGLEGPTISPVLT
RGADGGPAQHGFYAAQVCVPKSLLYPAVKEIRKLGGSGVLVLPIMYIFDEEPHRWRALLD
TLGLSRGDVAV
>sp|P60757|HIS1_ECOLI
MTDNTRLRIAMQKSGRLSDDSRELLARCGIKINLHTQRLIAMAENMPIDILRVRDDDIPG
LVMDGVVDLGIIGENVLEEELLNRRAQGEDPRYFTLRRLDFGGCRLSLATPVDEAWDGPL
SLNGKRIATSYPHLLKRYLDQKGISFKSCLLNGSVEVAPRAGLADAICDLVSTGATLEAN
GLREVEVIYRSKACLIQRDGEMEESKQQLIDKLLTRIQGVIQARESKYIMMHAPTERLDE
VIALLPGAERPTILPLAGDQQRVAMHMVSSETLFWETMEKLKALGASSILVLPIEKMME
>sp|Q11TY6|HIS1_CYTH3
MSTVLRLAIQKSGRLSEESIKLIKECGIEFSSGGGTLKSVAYNFPLEVLFLRDDDIPGYV
ADGVADIGIVGENVAVETRKKMDTVRQLGFSKCRLSIGVPKAMEFTGKESLNGMRIATSY
PNILSDYLFENNIKASIHEISGSVEIAPGIGLADAICDIVSSGSTLISNGLKETEVVFRS
EAILAACPQLSAEKKAILDELMFRISAVKNAEKTKYIMLNVPDHAIQTVTALLPGVKSPT
VMPLAEKGWSSLHSVVKESDFWEILSKLKEAGAEGILVLPIEKIVK
>tr|A5FFW6|A5FFW6_FLAJ1
MSTLKIAIQKSGRLNEDSIQILKDCGISINNGIDQLKAEASNFPLEVLYLRNSDIPQYLI
DGVVDLAIVGDNLLVEKGKNIEVVQRLGFSKCKVSVAVPKTFDYKSIQDLAGLRIATSYP
NTVNEYFNSFGLKVDIHQISGSVEIAPNIGLADAIVDIVSSGSTLFKNNLKEVEVILKSE
AVLAVSPKVSPEIQKHIDTLKFRIQSVLRARNSKYILMNVPNDKIDAVGKILPVLRSLTV
LPLAEEGWSSVHSVIDKDTFWDVIDKLKEVGAEGILVCPIEKMVL
